# Supplementary material for: Autoinhibition and activation of myosin VI revealed by its cryo-EM structure
Source: Nat Commun. 2024 Feb 8;15:1187. doi: 10.1038/s41467-024-45424-7 (PMC10853514; doi:10.1038/s41467-024-45424-7)
Supplement: Supplementary file 7 — Source Data [file 41467_2024_45424_MOESM7_ESM.xlsx]

## Sheet: Fig. 1b
	FL in PB			ΔTail in PB			FL in TB			ΔTail in TB
relative ATPase activity (%)	20.6856	19.8586	9.84984	100	100	100	90.6444	60.6028	49.6004	100.023	88.4502	85.3233

## Sheet: Fig. 1c
in TB												in PB
myosin VI		add apyrase		add ADP		add ADP-BeF3		add AMPPNP		add ADP-VO4		myosin VI
Volume(mL)	UV_280	Volume(mL)	UV_280	Volume(mL)	UV_280	Volume(mL)	UV_280	Volume(mL)	UV_280	Volume(mL)	UV_280	Volume(mL)	UV_280
8	0.393577	8	0.0255701	8	0.0270229	8	0.000624164	8.001	-0.0108914	8.001	0.0250207	8	-0.00184091
8	0.392957	8.001	0.0249298	8.001	0.026898	8.001	0.00094513	8.001	-0.0107732	8.001	0.024788	8.001	-0.00255932
8.001	0.392244	8.002	0.0249438	8.002	0.0266749	8.002	0.000325439	8.002	-0.00969688	8.002	0.0245805	8.002	-0.0025565
8.002	0.391657	8.003	0.0252962	8.003	0.025955	8.003	-0.000409423	8.003	-0.0100247	8.003	0.0247542	8.003	-0.0028013
8.003	0.392396	8.004	0.0256182	8.004	0.0268472	8.004	-0.000544337	8.004	-0.0107125	8.004	0.0256418	8.004	-0.00221973
8.004	0.3933	8.004	0.0252639	8.005	0.0261173	8.005	-0.000620138	8.005	-0.0125204	8.005	0.0258453	8.005	-0.00201242
8.005	0.393607	8.005	0.0250098	8.005	0.0253661	8.005	-0.00146664	8.006	-0.0122744	8.006	0.0253691	8.005	-0.00257149
8.005	0.39402	8.006	0.0248668	8.006	0.0254112	8.006	-0.00193434	8.006	-0.0125384	8.006	0.0247781	8.006	-0.00232248
8.006	0.39489	8.007	0.0246774	8.007	0.0247554	8.007	-0.00171615	8.007	-0.0135186	8.007	0.0248733	8.007	-0.00129556
8.007	0.395474	8.008	0.0241563	8.008	0.0243581	8.008	-0.00216563	8.008	-0.0139009	8.008	0.0248486	8.008	-0.0014292
8.008	0.394987	8.009	0.0234263	8.009	0.0238761	8.009	-0.00117989	8.009	-0.0148502	8.009	0.0249446	8.009	-0.00136442
8.009	0.394463	8.009	0.0231024	8.01	0.0241181	8.01	-0.000826312	8.01	-0.0142955	8.01	0.0251251	8.01	-0.000854276
8.01	0.394703	8.01	0.0236915	8.01	0.0246246	8.01	-0.000799686	8.011	-0.0145039	8.011	0.0247919	8.01	-0.000475992
8.01	0.394978	8.011	0.0244804	8.011	0.0255275	8.011	-0.000711117	8.011	-0.0146473	8.011	0.0247277	8.011	-0.00123114
8.011	0.39512	8.012	0.0241651	8.012	0.0262927	8.012	-0.000137665	8.012	-0.014104	8.012	0.0244929	8.012	-0.00103422
8.012	0.394874	8.013	0.0236301	8.013	0.0266448	8.013	-0.000133435	8.013	-0.0139767	8.013	0.0247649	8.013	-0.000586193
8.013	0.394398	8.014	0.0235397	8.014	0.0263351	8.014	4.83e-06	8.014	-0.0147885	8.014	0.0250386	8.014	-0.000576562
8.014	0.393463	8.014	0.0235869	8.015	0.0256752	8.015	-0.000151501	8.015	-0.0139981	8.015	0.0253901	8.015	-0.00167185
8.015	0.392811	8.015	0.02391	8.015	0.0252894	8.015	0.000158006	8.016	-0.0145443	8.016	0.0260749	8.015	-0.000699624
8.015	0.393291	8.016	0.0245245	8.016	0.0257533	8.016	0.000928351	8.016	-0.0139571	8.016	0.0254952	8.016	-0.000660644
8.016	0.39393	8.017	0.0250103	8.017	0.0252268	8.017	0.000384907	8.017	-0.0140033	8.017	0.0246455	8.017	-0.000844208
8.017	0.394073	8.018	0.0254554	8.018	0.0246902	8.018	0.00143553	8.018	-0.0132738	8.018	0.0246485	8.018	-0.00172467
8.018	0.394705	8.019	0.0258896	8.019	0.0239211	8.019	0.00136619	8.019	-0.0131635	8.019	0.0249774	8.019	-0.00120236
8.019	0.395372	8.019	0.0260557	8.02	0.0232538	8.02	0.00171628	8.02	-0.0139415	8.02	0.0250075	8.02	-0.000775221
8.02	0.396073	8.02	0.0263256	8.02	0.0235178	8.02	0.00299994	8.021	-0.0137008	8.021	0.0255281	8.02	-0.00131902
8.02	0.396454	8.021	0.0264556	8.021	0.0238894	8.021	0.002443	8.021	-0.0141515	8.021	0.0268126	8.021	-0.00109361
8.021	0.396403	8.022	0.0267519	8.022	0.023743	8.022	0.00369917	8.022	-0.0142208	8.022	0.0276057	8.022	-0.00146779
8.022	0.396812	8.023	0.0266737	8.023	0.022235	8.023	0.00320192	8.023	-0.0134336	8.023	0.0280353	8.023	-0.00188385
8.023	0.396764	8.023	0.0261277	8.024	0.0219253	8.024	0.00342139	8.024	-0.0147353	8.024	0.0277859	8.024	-0.00200199
8.024	0.396087	8.024	0.0258128	8.025	0.0228138	8.025	0.00297949	8.025	-0.0144741	8.025	0.0278858	8.025	-0.00219324
8.025	0.396298	8.025	0.0255285	8.025	0.0219032	8.025	0.00179861	8.026	-0.0128279	8.026	0.0286509	8.025	-0.00183131
8.025	0.396358	8.026	0.0256971	8.026	0.0220139	8.026	0.00098954	8.026	-0.0118113	8.026	0.0293406	8.026	-0.00210143
8.026	0.396056	8.027	0.0262087	8.027	0.023113	8.027	0.00145467	8.027	-0.0122226	8.027	0.0297176	8.027	-0.00271912
8.027	0.396349	8.028	0.0263249	8.028	0.0236304	8.028	0.00148315	8.028	-0.0121697	8.028	0.0306842	8.028	-0.00339213
8.028	0.396913	8.028	0.0259726	8.029	0.0237037	8.029	0.00132875	8.029	-0.0124428	8.029	0.0308314	8.029	-0.00381375
8.029	0.397065	8.029	0.0250713	8.03	0.0241255	8.03	0.00182433	8.03	-0.0125953	8.03	0.0301269	8.03	-0.00402336
8.03	0.396486	8.03	0.0243164	8.03	0.0237228	8.03	0.00215859	8.031	-0.0125958	8.031	0.0300232	8.03	-0.00378441
8.03	0.395972	8.031	0.0243354	8.031	0.0228822	8.031	0.0029811	8.031	-0.0132094	8.031	0.0297939	8.031	-0.00343493
8.031	0.396639	8.032	0.0244584	8.032	0.0221395	8.032	0.00366381	8.032	-0.0135764	8.032	0.0299756	8.032	-0.0032222
8.032	0.396591	8.033	0.0239105	8.033	0.0206837	8.033	0.00439456	8.033	-0.0135517	8.033	0.0305386	8.033	-0.002475
8.033	0.396028	8.033	0.0238016	8.034	0.0206533	8.034	0.00441144	8.034	-0.0130491	8.034	0.0307187	8.034	-0.00222638
8.034	0.396376	8.034	0.0238481	8.035	0.0210031	8.035	0.00502989	8.035	-0.0132757	8.035	0.0309256	8.035	-0.00211077
8.034	0.3967	8.035	0.0231951	8.035	0.0219079	8.035	0.00526679	8.036	-0.0134164	8.036	0.031413	8.035	-0.00167869
8.035	0.396905	8.036	0.0223211	8.036	0.0229813	8.036	0.00529652	8.036	-0.0138569	8.036	0.0319194	8.036	-0.00186874
8.036	0.397302	8.037	0.0224031	8.037	0.0224583	8.037	0.00569345	8.037	-0.0143816	8.037	0.0315019	8.037	-0.00191648
8.037	0.398038	8.038	0.0229643	8.038	0.0223668	8.038	0.00624201	8.038	-0.0142353	8.038	0.0310438	8.038	-0.00160448
8.038	0.398281	8.038	0.0229224	8.039	0.0230375	8.039	0.0069741	8.039	-0.0152972	8.039	0.0312318	8.039	-0.00173043
8.039	0.397737	8.039	0.023234	8.04	0.0241273	8.04	0.0064224	8.04	-0.0154077	8.04	0.0314128	8.04	-0.00291012
8.039	0.397388	8.04	0.023742	8.04	0.0244007	8.04	0.00574053	8.041	-0.0161255	8.041	0.0311374	8.04	-0.00287717
8.04	0.397515	8.041	0.0246902	8.041	0.0246522	8.041	0.00636769	8.041	-0.0169472	8.041	0.0305621	8.041	-0.00329709
8.041	0.398049	8.042	0.0259074	8.042	0.0253567	8.042	0.00598927	8.042	-0.0170702	8.042	0.0303924	8.042	-0.00403533
8.042	0.398391	8.043	0.0263803	8.043	0.0252182	8.043	0.00578723	8.043	-0.0173475	8.043	0.0306976	8.043	-0.00351083
8.043	0.398625	8.043	0.026121	8.044	0.0254043	8.044	0.00660856	8.044	-0.0181496	8.044	0.0309652	8.044	-0.00344574
8.044	0.399256	8.044	0.0255893	8.045	0.025387	8.045	0.00652946	8.045	-0.0181503	8.045	0.0299063	8.045	-0.00375551
8.044	0.398907	8.045	0.0257089	8.045	0.0252942	8.045	0.00736574	8.046	-0.017586	8.046	0.0287359	8.045	-0.00324766
8.045	0.399135	8.046	0.0258645	8.046	0.0260733	8.046	0.00760218	8.046	-0.0166337	8.046	0.0278051	8.046	-0.00293804
8.046	0.400227	8.047	0.0259331	8.047	0.0274856	8.047	0.00721121	8.047	-0.0164173	8.047	0.0279784	8.047	-0.00217178
8.047	0.400285	8.048	0.0268037	8.048	0.0285048	8.048	0.00785058	8.048	-0.0153249	8.048	0.02853	8.048	-0.00138943
8.048	0.399435	8.048	0.0271257	8.049	0.0284185	8.049	0.00775714	8.049	-0.0150598	8.049	0.0289435	8.049	-0.00158198
8.049	0.399115	8.049	0.027451	8.05	0.0283873	8.049	0.0078594	8.05	-0.0145456	8.05	0.0294178	8.05	-0.00175815
8.049	0.399686	8.05	0.0274886	8.05	0.0286699	8.05	0.00752816	8.051	-0.0141573	8.051	0.029052	8.05	-0.00140104
8.05	0.399909	8.051	0.026915	8.051	0.0285547	8.051	0.00680983	8.051	-0.0142442	8.051	0.0287254	8.051	-0.00119649
8.051	0.39957	8.052	0.0256924	8.052	0.0283109	8.052	0.00656452	8.052	-0.0135574	8.052	0.0281307	8.052	-0.00107578
8.052	0.399821	8.053	0.0255306	8.053	0.028169	8.053	0.00589195	8.053	-0.0133005	8.053	0.0288002	8.053	-0.000139055
8.053	0.399453	8.053	0.026443	8.054	0.0278336	8.054	0.00462622	8.054	-0.0142165	8.054	0.0290024	8.054	8.75e-05
8.054	0.399285	8.054	0.0270834	8.054	0.0271528	8.054	0.00444809	8.055	-0.0139841	8.055	0.0293656	8.055	-5.1e-06
8.054	0.399834	8.055	0.0276234	8.055	0.0273919	8.055	0.00366984	8.055	-0.0136048	8.056	0.0284264	8.055	0.000268144
8.055	0.39978	8.056	0.0276424	8.056	0.0279472	8.056	0.00437438	8.056	-0.0138354	8.056	0.0275434	8.056	0.0010061
8.056	0.399268	8.057	0.0272881	8.057	0.0283128	8.057	0.00397064	8.057	-0.0130199	8.057	0.0272106	8.057	0.00111148
8.057	0.398147	8.058	0.0272197	8.058	0.0280621	8.058	0.00392486	8.058	-0.0133325	8.058	0.028142	8.058	0.0012751
8.058	0.397106	8.058	0.0270732	8.059	0.0278151	8.059	0.00343838	8.059	-0.0135764	8.059	0.0291944	8.059	0.000929466
8.059	0.396343	8.059	0.0268399	8.059	0.0266201	8.059	0.00210378	8.06	-0.0139634	8.06	0.030073	8.06	0.000784569
8.059	0.395543	8.06	0.0264562	8.06	0.0264718	8.06	0.00301616	8.06	-0.0140976	8.061	0.0289879	8.06	9.63e-05
8.06	0.394872	8.061	0.0265236	8.061	0.0272182	8.061	0.00273092	8.061	-0.0143162	8.061	0.0287426	8.061	7.37e-05
8.061	0.394431	8.062	0.0264586	8.062	0.0266548	8.062	0.00243533	8.062	-0.0144842	8.062	0.0285703	8.062	0.000346379
8.062	0.39353	8.063	0.0265322	8.063	0.0261283	8.063	0.00401547	8.063	-0.0143132	8.063	0.0283098	8.063	3.99e-05
8.063	0.392718	8.063	0.0268633	8.064	0.025619	8.064	0.00360413	8.064	-0.0149908	8.064	0.0281303	8.064	5.71e-05
8.064	0.392426	8.064	0.0267845	8.064	0.0259395	8.064	0.0039256	8.065	-0.015427	8.065	0.026383	8.064	-0.000278362
8.064	0.392817	8.065	0.0273817	8.065	0.0257842	8.065	0.00385275	8.065	-0.0148854	8.066	0.0267842	8.065	-0.000106053
8.065	0.393128	8.066	0.0277317	8.066	0.025011	8.066	0.00432162	8.066	-0.0145387	8.066	0.0267348	8.066	-0.000702994
8.066	0.392768	8.067	0.0275656	8.067	0.0260634	8.067	0.00476574	8.067	-0.0158051	8.067	0.0262309	8.067	-0.00121903
8.067	0.392604	8.068	0.027388	8.068	0.025777	8.068	0.00491983	8.068	-0.017648	8.068	0.0258796	8.068	-0.00165115
8.068	0.392869	8.068	0.0269167	8.069	0.0252441	8.069	0.00525966	8.069	-0.016963	8.069	0.0254334	8.069	-0.00166115
8.069	0.393084	8.069	0.0268242	8.069	0.024512	8.069	0.00604616	8.07	-0.0171383	8.07	0.0249112	8.069	-0.00131674
8.069	0.39301	8.07	0.0271119	8.07	0.0243879	8.07	0.00615586	8.07	-0.0181175	8.07	0.0248254	8.07	-0.00147452
8.07	0.393067	8.071	0.0280422	8.071	0.0239073	8.071	0.00547802	8.071	-0.0182074	8.071	0.0257049	8.071	-0.00247405
8.071	0.394094	8.072	0.0287599	8.072	0.0236388	8.072	0.00455019	8.072	-0.0194246	8.072	0.0260665	8.072	-0.00303258
8.072	0.394466	8.073	0.028532	8.073	0.023639	8.073	0.00367807	8.073	-0.0196814	8.073	0.0260303	8.073	-0.00263817
8.073	0.394217	8.073	0.0278808	8.074	0.02431	8.074	0.00320657	8.074	-0.019787	8.074	0.0267456	8.074	-0.00227877
8.074	0.39424	8.074	0.0279336	8.074	0.0259461	8.074	0.00311737	8.075	-0.0206494	8.075	0.0266561	8.074	-0.00255927
8.074	0.394376	8.075	0.0283019	8.075	0.0266134	8.075	0.00304883	8.075	-0.0213454	8.075	0.025739	8.075	-0.00195059
8.075	0.39472	8.076	0.028065	8.076	0.0263807	8.076	0.00244145	8.076	-0.0210584	8.076	0.0262634	8.076	-0.00174174
8.076	0.395394	8.077	0.0282633	8.077	0.0254021	8.077	0.00248595	8.077	-0.0216698	8.077	0.0266907	8.077	-0.0021394
8.077	0.395708	8.078	0.028699	8.078	0.0239478	8.078	0.00268938	8.078	-0.0221786	8.078	0.0256098	8.078	-0.0019947
8.078	0.395811	8.078	0.0284034	8.079	0.0237605	8.079	0.00255127	8.079	-0.0218097	8.079	0.0253765	8.079	-0.00215968
8.079	0.395804	8.079	0.0278069	8.079	0.022864	8.079	0.00223236	8.08	-0.0205894	8.08	0.027007	8.079	-0.00192489
8.079	0.395761	8.08	0.0277724	8.08	0.0224533	8.08	0.00139043	8.08	-0.0197333	8.08	0.0265651	8.08	-0.00126991
8.08	0.395978	8.081	0.0278843	8.081	0.021811	8.081	0.00216533	8.081	-0.0201487	8.081	0.0265896	8.081	-0.000257451
8.081	0.39581	8.082	0.027703	8.082	0.02137	8.082	0.00265309	8.082	-0.0212571	8.082	0.0258609	8.082	-0.000387824
8.082	0.396136	8.083	0.0269423	8.083	0.0213576	8.083	0.00117564	8.083	-0.0193345	8.083	0.0260423	8.083	-0.00083968
8.083	0.396153	8.083	0.0261513	8.084	0.0209058	8.084	0.00156378	8.084	-0.019333	8.084	0.0251996	8.084	-0.000383255
8.084	0.395771	8.084	0.0257184	8.084	0.0203537	8.084	0.00213873	8.085	-0.0186449	8.085	0.0255611	8.084	-0.000674389
8.084	0.395954	8.085	0.0254122	8.085	0.0201595	8.085	0.0014492	8.085	-0.0188278	8.085	0.0253495	8.085	-0.000872018
8.085	0.395827	8.086	0.0252263	8.086	0.0209376	8.086	0.00211567	8.086	-0.0190954	8.086	0.0258707	8.086	-0.000887947
8.086	0.395843	8.087	0.0251883	8.087	0.0219085	8.087	0.00225511	8.087	-0.0191006	8.087	0.0256343	8.087	-0.00116798
8.087	0.395535	8.088	0.0245589	8.088	0.02216	8.088	0.00214443	8.088	-0.0197877	8.088	0.0262908	8.088	-0.000839252
8.088	0.393907	8.088	0.0243164	8.089	0.0217282	8.089	0.00316962	8.089	-0.019778	8.089	0.0265269	8.089	-0.000635166
8.089	0.393147	8.089	0.0245777	8.089	0.0212464	8.089	0.00362509	8.09	-0.0202872	8.09	0.0264434	8.089	-0.000589195
8.089	0.393253	8.09	0.0248606	8.09	0.0219516	8.09	0.00372327	8.09	-0.0205086	8.09	0.0260869	8.09	7.19e-06
8.09	0.39383	8.091	0.0248059	8.091	0.0226119	8.091	0.00382755	8.091	-0.0211334	8.091	0.0257747	8.091	0.000754435
8.091	0.394086	8.092	0.0244156	8.092	0.022732	8.092	0.00340131	8.092	-0.0212206	8.092	0.0266363	8.092	0.00185407
8.092	0.394793	8.093	0.0248621	8.093	0.02303	8.093	0.00403755	8.093	-0.0215086	8.093	0.027337	8.093	0.00268992
8.093	0.395261	8.093	0.0257898	8.094	0.0233402	8.094	0.00431557	8.094	-0.0212112	8.094	0.0282468	8.094	0.00269324
8.094	0.39491	8.094	0.0259011	8.094	0.0234395	8.094	0.00481841	8.095	-0.0208941	8.095	0.0283819	8.094	0.00220672
8.094	0.394493	8.095	0.0251037	8.095	0.0238663	8.095	0.00564741	8.095	-0.0200141	8.095	0.028123	8.095	0.00172208
8.095	0.394177	8.096	0.0238777	8.096	0.0246232	8.096	0.005295	8.096	-0.02042	8.096	0.0279634	8.096	0.00223224
8.096	0.39305	8.097	0.0231086	8.097	0.0249227	8.097	0.0048403	8.097	-0.020098	8.097	0.0279416	8.097	0.00195238
8.097	0.392834	8.098	0.0237449	8.098	0.0251326	8.098	0.00414919	8.098	-0.0196137	8.098	0.0282128	8.098	0.00154366
8.098	0.393458	8.098	0.0240949	8.099	0.0252828	8.099	0.00465811	8.099	-0.0209956	8.099	0.028201	8.099	0.00153609
8.099	0.394105	8.099	0.0237931	8.099	0.0254954	8.099	0.00396665	8.1	-0.0206646	8.1	0.027366	8.099	0.00115181
8.099	0.394431	8.1	0.0236972	8.1	0.0260644	8.1	0.00412064	8.1	-0.0204805	8.1	0.0275033	8.1	0.00114824
8.1	0.394546	8.101	0.0234849	8.101	0.0271912	8.101	0.00513136	8.101	-0.0209764	8.101	0.0266443	8.101	0.00129606
8.101	0.395042	8.102	0.0238326	8.102	0.0279945	8.102	0.00445249	8.102	-0.0212907	8.102	0.0279724	8.102	0.00179285
8.102	0.395248	8.103	0.023816	8.103	0.0279695	8.103	0.00386795	8.103	-0.02114	8.103	0.0282933	8.103	0.00164202
8.103	0.394881	8.103	0.0234643	8.104	0.027941	8.104	0.00310534	8.104	-0.0197819	8.104	0.0281774	8.104	0.00125441
8.104	0.39545	8.104	0.0228908	8.104	0.0281734	8.104	0.00229571	8.105	-0.0197149	8.105	0.0272624	8.104	0.00112693
8.104	0.39579	8.105	0.022285	8.105	0.0286967	8.105	0.00199986	8.105	-0.0197413	8.105	0.0256064	8.105	0.000877509
8.105	0.395248	8.106	0.0217766	8.106	0.0290504	8.106	0.0016669	8.106	-0.0191941	8.106	0.0259257	8.106	0.000969752
8.106	0.394925	8.107	0.0208483	8.107	0.029026	8.107	0.000586817	8.107	-0.0191719	8.107	0.026088	8.107	0.00108363
8.107	0.394748	8.108	0.0205832	8.108	0.0293651	8.108	0.000684485	8.108	-0.0187384	8.108	0.0266847	8.108	0.00236002
8.108	0.394856	8.108	0.0205818	8.109	0.0294423	8.109	0.00153682	8.109	-0.017615	8.109	0.0271907	8.109	0.00332067
8.109	0.394875	8.109	0.0203197	8.109	0.030199	8.109	0.00267096	8.11	-0.0164337	8.11	0.0267039	8.109	0.00351409
8.109	0.394702	8.11	0.0203053	8.11	0.0306984	8.11	0.00213831	8.11	-0.0173057	8.11	0.0260217	8.11	0.00415008
8.11	0.394162	8.111	0.0199008	8.111	0.031303	8.111	0.00216043	8.111	-0.0176987	8.111	0.0262299	8.111	0.00464768
8.111	0.393912	8.112	0.0191714	8.112	0.0318773	8.112	0.00235326	8.112	-0.016862	8.112	0.0259511	8.112	0.00484062
8.112	0.393644	8.113	0.0180414	8.113	0.0321034	8.113	0.00338143	8.113	-0.0165075	8.113	0.0254845	8.113	0.00595677
8.113	0.39279	8.113	0.0176661	8.114	0.0325306	8.114	0.00343013	8.114	-0.0156182	8.114	0.0263237	8.114	0.00706573
8.114	0.392033	8.114	0.0176486	8.114	0.033078	8.114	0.00378534	8.115	-0.0151581	8.115	0.0261467	8.114	0.00715258
8.114	0.3915	8.115	0.0173745	8.115	0.032823	8.115	0.0039657	8.115	-0.0149565	8.115	0.0259808	8.115	0.00729327
8.115	0.391054	8.116	0.0179055	8.116	0.0316594	8.116	0.00366306	8.116	-0.0140559	8.116	0.0259719	8.116	0.00767895
8.116	0.390643	8.117	0.0182157	8.117	0.0305947	8.117	0.00342583	8.117	-0.0136732	8.117	0.0263068	8.117	0.00740875
8.117	0.389947	8.117	0.0188058	8.118	0.03054	8.118	0.0031551	8.118	-0.0138583	8.118	0.0257511	8.118	0.00733064
8.118	0.389426	8.118	0.0188214	8.119	0.0309966	8.119	0.00309418	8.119	-0.01419	8.119	0.0250647	8.119	0.00777642
8.119	0.389187	8.119	0.0184565	8.119	0.0313232	8.119	0.00329781	8.12	-0.0137441	8.12	0.0257027	8.119	0.00764882
8.119	0.388647	8.12	0.0183321	8.12	0.0315281	8.12	0.00401268	8.12	-0.013587	8.12	0.0265995	8.12	0.00741156
8.12	0.388334	8.121	0.0182852	8.121	0.032475	8.121	0.00370547	8.121	-0.0142741	8.121	0.025581	8.121	0.00720768
8.121	0.389037	8.122	0.0183403	8.122	0.0332135	8.122	0.00367715	8.122	-0.0144961	8.122	0.0247825	8.122	0.00693368
8.122	0.389454	8.122	0.0179702	8.123	0.0329204	8.123	0.00326569	8.123	-0.0143322	8.123	0.0246053	8.123	0.00674997
8.123	0.389593	8.123	0.0176693	8.124	0.0335562	8.124	0.00249117	8.124	-0.0135355	8.124	0.0254645	8.124	0.00712991
8.123	0.389309	8.124	0.0181363	8.124	0.0340929	8.124	0.00288662	8.125	-0.0142383	8.125	0.0253561	8.124	0.00763993
8.124	0.389594	8.125	0.0183618	8.125	0.0340675	8.125	0.00244216	8.125	-0.0138966	8.125	0.0267063	8.125	0.00818412
8.125	0.390492	8.126	0.0185871	8.126	0.0345753	8.126	0.0016083	8.126	-0.0136782	8.126	0.0254308	8.126	0.00855687
8.126	0.390494	8.127	0.0192101	8.127	0.0350102	8.127	0.00142719	8.127	-0.0136569	8.127	0.0257576	8.127	0.00899835
8.127	0.39046	8.127	0.0193412	8.128	0.0344341	8.128	0.000570924	8.128	-0.0132413	8.128	0.0255933	8.128	0.00971736
8.128	0.390594	8.128	0.018901	8.129	0.0338506	8.129	-0.00022939	8.129	-0.0130088	8.129	0.0258399	8.129	0.00919437
8.128	0.390927	8.129	0.0185923	8.129	0.0333801	8.129	-0.000555145	8.13	-0.0121368	8.13	0.0257219	8.129	0.00913706
8.129	0.391903	8.13	0.0186581	8.13	0.0332919	8.13	-0.00079062	8.13	-0.0116396	8.13	0.0268121	8.13	0.00882857
8.13	0.392195	8.131	0.017767	8.131	0.0335683	8.131	-0.00156901	8.131	-0.0119018	8.131	0.0276447	8.131	0.00809101
8.131	0.391646	8.132	0.017035	8.132	0.0328839	8.132	-0.00132738	8.132	-0.0120031	8.132	0.0276868	8.132	0.00724634
8.132	0.391318	8.132	0.0173248	8.133	0.032717	8.133	-0.0011449	8.133	-0.0110834	8.133	0.0284449	8.133	0.00646452
8.133	0.390571	8.133	0.0184319	8.134	0.0320235	8.134	-0.000534603	8.134	-0.0109415	8.134	0.027828	8.134	0.00528485
8.133	0.390256	8.134	0.0189998	8.134	0.0319272	8.134	-0.000261737	8.135	-0.0105043	8.135	0.0272925	8.134	0.0041713
8.134	0.390232	8.135	0.0188848	8.135	0.0321642	8.135	5.12e-05	8.135	-0.011023	8.135	0.0268298	8.135	0.00415541
8.135	0.390431	8.136	0.0187205	8.136	0.0320166	8.136	0.000112283	8.136	-0.0113978	8.136	0.0255846	8.136	0.00429087
8.136	0.390514	8.137	0.0191182	8.137	0.0315857	8.137	0.000703325	8.137	-0.0106923	8.137	0.0258756	8.137	0.00435903
8.137	0.391109	8.137	0.0195642	8.138	0.0311526	8.138	0.00118667	8.138	-0.009726	8.138	0.025628	8.138	0.00391355
8.138	0.391591	8.138	0.019222	8.139	0.0308587	8.139	0.00211657	8.139	-0.0099576	8.139	0.0262729	8.139	0.00357655
8.138	0.392339	8.139	0.017735	8.139	0.0303251	8.139	0.00306423	8.14	-0.0097299	8.14	0.0271986	8.139	0.00405906
8.139	0.391879	8.14	0.0170517	8.14	0.0297455	8.14	0.00273984	8.14	-0.00891848	8.14	0.0267592	8.14	0.00391449
8.14	0.391641	8.141	0.0175742	8.141	0.0291481	8.141	0.0026429	8.141	-0.00923151	8.141	0.0276031	8.141	0.0047929
8.141	0.392389	8.142	0.0176061	8.142	0.0284817	8.142	0.00263831	8.142	-0.00851798	8.142	0.026779	8.142	0.00555969
8.142	0.392752	8.142	0.0174436	8.143	0.0287523	8.143	0.0025567	8.143	-0.00731695	8.143	0.0278504	8.143	0.0059132
8.143	0.393205	8.143	0.0170733	8.144	0.0289136	8.144	0.00264942	8.144	-0.00645665	8.144	0.0273136	8.144	0.00602752
8.143	0.39288	8.144	0.0166097	8.144	0.0283274	8.144	0.00288952	8.145	-0.00694658	8.145	0.0274304	8.144	0.00593197
8.144	0.393462	8.145	0.0165171	8.145	0.028402	8.145	0.00318558	8.145	-0.00868289	8.145	0.0276902	8.145	0.0056472
8.145	0.393246	8.146	0.0167775	8.146	0.0287578	8.146	0.00366617	8.146	-0.00879618	8.146	0.0279221	8.146	0.0055879
8.146	0.393676	8.147	0.0171572	8.147	0.0288514	8.147	0.00390618	8.147	-0.0082928	8.147	0.0288444	8.147	0.00543355
8.147	0.394321	8.147	0.0172126	8.148	0.0286287	8.148	0.0035022	8.148	-0.00911788	8.148	0.0286785	8.148	0.00551492
8.148	0.394753	8.148	0.0173513	8.148	0.0282154	8.148	0.00420247	8.149	-0.00982372	8.149	0.0283806	8.149	0.00572248
8.148	0.394767	8.149	0.0177015	8.149	0.0273398	8.149	0.00473642	8.15	-0.00935062	8.15	0.027659	8.149	0.00454995
8.149	0.393918	8.15	0.0175239	8.15	0.0261784	8.15	0.00409814	8.15	-0.00943057	8.15	0.0280808	8.15	0.0034702
8.15	0.393578	8.151	0.0173756	8.151	0.0256987	8.151	0.00416141	8.151	-0.0106847	8.151	0.0276979	8.151	0.00336355
8.151	0.393581	8.152	0.0177226	8.152	0.0252615	8.152	0.00435352	8.152	-0.00968481	8.152	0.0284069	8.152	0.00289749
8.152	0.394484	8.152	0.0186312	8.153	0.0246847	8.153	0.00443061	8.153	-0.0094856	8.153	0.0281674	8.153	0.00210084
8.153	0.395142	8.153	0.0195387	8.153	0.0241233	8.153	0.00419808	8.154	-0.010218	8.154	0.027931	8.154	0.00166782
8.153	0.396639	8.154	0.0194156	8.154	0.0236558	8.154	0.00410159	8.154	-0.0111126	8.155	0.0277701	8.154	0.00121316
8.154	0.39747	8.155	0.0191396	8.155	0.0231701	8.155	0.00467763	8.155	-0.0113092	8.155	0.0274348	8.155	0.000665364
8.155	0.397433	8.156	0.0196593	8.156	0.0225017	8.156	0.00481656	8.156	-0.0104494	8.156	0.0279324	8.156	0.000161993
8.156	0.397658	8.157	0.0204579	8.157	0.0222175	8.157	0.00486566	8.157	-0.0101113	8.157	0.0279462	8.157	-0.000228246
8.157	0.397968	8.157	0.0206048	8.158	0.0226471	8.158	0.00496674	8.158	-0.0111629	8.158	0.0286166	8.158	-0.00041374
8.158	0.399086	8.158	0.0208131	8.158	0.0233082	8.158	0.00503726	8.159	-0.0107566	8.159	0.0291989	8.158	-8.43e-05
8.158	0.399682	8.159	0.0212371	8.159	0.0231841	8.159	0.00529582	8.159	-0.0101857	8.16	0.0299397	8.159	0.000796837
8.159	0.399713	8.16	0.0216141	8.16	0.0224017	8.16	0.00442895	8.16	-0.00868252	8.16	0.029709	8.16	0.00106291
8.16	0.399235	8.161	0.0221227	8.161	0.0227006	8.161	0.00380349	8.161	-0.00886517	8.161	0.0291534	8.161	0.000832277
8.161	0.399609	8.162	0.0226702	8.162	0.0235123	8.162	0.00320209	8.162	-0.00859242	8.162	0.029881	8.162	0.00129336
8.162	0.400621	8.162	0.0233293	8.163	0.0235116	8.163	0.0027658	8.163	-0.00862422	8.163	0.0306475	8.163	0.00150937
8.163	0.400361	8.163	0.0231462	8.163	0.0230958	8.163	0.00224573	8.164	-0.00777393	8.164	0.0315289	8.163	0.000827561
8.163	0.399692	8.164	0.0229532	8.164	0.0229342	8.164	0.00296739	8.164	-0.00663818	8.165	0.031493	8.164	0.000722758
8.164	0.399101	8.165	0.0229772	8.165	0.022936	8.165	0.0035132	8.165	-0.00602997	8.165	0.0309617	8.165	0.0010249
8.165	0.398242	8.166	0.0223003	8.166	0.0225045	8.166	0.00413771	8.166	-0.00633631	8.166	0.0312534	8.166	0.000965372
8.166	0.398025	8.167	0.0215258	8.167	0.0227076	8.167	0.00523211	8.167	-0.00716877	8.167	0.0318581	8.167	0.000403775
8.167	0.39757	8.167	0.0217159	8.168	0.0235947	8.168	0.00577359	8.168	-0.0074537	8.168	0.0326383	8.168	-0.000197655
8.168	0.39791	8.168	0.0211453	8.168	0.0237671	8.168	0.00604321	8.169	-0.00678979	8.169	0.0324688	8.168	-0.000463014
8.168	0.397283	8.169	0.0216346	8.169	0.0239266	8.169	0.0066746	8.169	-0.0060233	8.17	0.0323904	8.169	-0.000414157
8.169	0.397064	8.17	0.0221183	8.17	0.0240334	8.17	0.00726169	8.17	-0.00563945	8.17	0.0323716	8.17	0.000130544
8.17	0.397188	8.171	0.0228014	8.171	0.0241252	8.171	0.0073493	8.171	-0.00556558	8.171	0.0319331	8.171	-0.000117604
8.171	0.397598	8.172	0.0235718	8.172	0.0241189	8.172	0.00730558	8.172	-0.00607406	8.172	0.030545	8.172	-0.000681029
8.172	0.398061	8.172	0.0236596	8.173	0.0239172	8.173	0.00782559	8.173	-0.00646714	8.173	0.0292938	8.173	-0.000492465
8.173	0.398678	8.173	0.0238768	8.173	0.0241421	8.173	0.00816181	8.174	-0.00613661	8.174	0.0288602	8.173	-3.54e-05
8.173	0.398893	8.174	0.0231819	8.174	0.0238384	8.174	0.00834967	8.174	-0.0060531	8.174	0.028494	8.174	0.000257419
8.174	0.39922	8.175	0.0223295	8.175	0.0238462	8.175	0.00846052	8.175	-0.00642238	8.175	0.0285966	8.175	0.000204779
8.175	0.399257	8.176	0.0224152	8.176	0.0241336	8.176	0.00778545	8.176	-0.00647776	8.176	0.028646	8.176	4.32e-05
8.176	0.398895	8.177	0.0223523	8.177	0.0241114	8.177	0.00769159	8.177	-0.00535639	8.177	0.0289599	8.177	-0.000112246
8.177	0.398011	8.177	0.0228656	8.178	0.0243581	8.178	0.0080236	8.178	-0.00483758	8.178	0.0291014	8.178	-0.000138334
8.178	0.397998	8.178	0.0227596	8.178	0.0244255	8.178	0.00759159	8.179	-0.00496189	8.179	0.028709	8.178	0.000104188
8.178	0.398025	8.179	0.0225255	8.179	0.0244235	8.179	0.00737762	8.179	-0.0048669	8.179	0.0282891	8.179	0.000813557
8.179	0.397788	8.18	0.0233618	8.18	0.0245958	8.18	0.00767358	8.18	-0.00464045	8.18	0.0293338	8.18	0.000474073
8.18	0.398137	8.181	0.0242402	8.181	0.0250308	8.181	0.00745844	8.181	-0.00471043	8.181	0.0294323	8.181	0.000282872
8.181	0.397969	8.182	0.0244883	8.182	0.0252812	8.182	0.00757591	8.182	-0.00440635	8.182	0.0301477	8.182	4.14e-06
8.182	0.398433	8.182	0.0239688	8.183	0.0257427	8.183	0.00809835	8.183	-0.00396482	8.183	0.0298457	8.183	-0.000547541
8.183	0.397176	8.183	0.0245188	8.183	0.0258651	8.183	0.00831833	8.184	-0.0038594	8.184	0.0298805	8.183	-0.000536331
8.183	0.396605	8.184	0.0249087	8.184	0.0251468	8.184	0.00827393	8.184	-0.00402355	8.184	0.029919	8.184	-0.00117838
8.184	0.39595	8.185	0.0245847	8.185	0.0250908	8.185	0.00812229	8.185	-0.00364395	8.185	0.0296915	8.185	-0.00201304
8.185	0.396403	8.186	0.0247943	8.186	0.0258372	8.186	0.00799745	8.186	-0.00302626	8.186	0.0295526	8.186	-0.00224061
8.186	0.396422	8.187	0.0251349	8.187	0.0261874	8.187	0.00841116	8.187	-0.001856	8.187	0.0295967	8.187	-0.0019833
8.187	0.396327	8.187	0.0250847	8.188	0.0265095	8.188	0.00906335	8.188	-0.00165856	8.188	0.0299547	8.188	-0.00170574
8.188	0.396305	8.188	0.026084	8.188	0.0266426	8.188	0.0096175	8.189	-0.00195128	8.189	0.0303154	8.188	-0.00175
8.188	0.396706	8.189	0.0265325	8.189	0.0260752	8.189	0.0105141	8.189	-0.0012132	8.189	0.0303882	8.189	-0.00167595
8.189	0.396443	8.19	0.0271038	8.19	0.0264339	8.19	0.011086	8.19	-0.000123614	8.19	0.0302811	8.19	-0.00243443
8.19	0.396567	8.191	0.0271418	8.191	0.0276587	8.191	0.0111185	8.191	-0.000452145	8.191	0.0298414	8.191	-0.00232338
8.191	0.397246	8.192	0.0273118	8.192	0.0288948	8.192	0.0111774	8.192	-0.00174474	8.192	0.0290313	8.192	-0.00213669
8.192	0.397292	8.192	0.0275663	8.193	0.0293738	8.193	0.0107106	8.193	-0.00208582	8.193	0.0291814	8.193	-0.00171219
8.193	0.397415	8.193	0.0274029	8.193	0.0296569	8.193	0.0105316	8.194	-0.00206999	8.194	0.0296381	8.193	-0.000451991
8.193	0.3972	8.194	0.0272583	8.194	0.0305992	8.194	0.0108903	8.194	-0.00193983	8.194	0.0294298	8.194	0.000920057
8.194	0.397785	8.195	0.0269875	8.195	0.0312721	8.195	0.0117386	8.195	-0.00167709	8.195	0.0294138	8.195	0.00124564
8.195	0.39686	8.196	0.0279196	8.196	0.0316866	8.196	0.0124235	8.196	-0.000719857	8.196	0.030085	8.196	0.00153614
8.196	0.396544	8.197	0.0284551	8.197	0.0319635	8.197	0.0125781	8.197	-0.000658058	8.197	0.030042	8.197	0.00117447
8.197	0.39656	8.197	0.0282366	8.198	0.0318934	8.198	0.0124253	8.198	-0.00148782	8.198	0.0295899	8.198	0.000764835
8.198	0.397151	8.198	0.0281405	8.198	0.0318839	8.198	0.0119376	8.199	-0.00272691	8.199	0.0300859	8.198	0.0012533
8.198	0.398041	8.199	0.0275775	8.199	0.0324231	8.199	0.0112406	8.199	-0.00327047	8.199	0.0293235	8.199	0.00174791
8.199	0.39706	8.2	0.027363	8.2	0.0322324	8.2	0.0108584	8.2	-0.00388976	8.2	0.0286228	8.2	0.00135961
8.2	0.396269	8.201	0.0267277	8.201	0.0322784	8.201	0.0107728	8.201	-0.00445426	8.201	0.0284006	8.201	0.000136659
8.201	0.395883	8.202	0.0266038	8.202	0.0326392	8.202	0.0116465	8.202	-0.00526344	8.202	0.0287317	8.202	-0.000457586
8.202	0.39698	8.202	0.0259937	8.203	0.0327971	8.203	0.0125105	8.203	-0.00572855	8.203	0.0292499	8.203	-7.2e-05
8.203	0.397033	8.203	0.0250769	8.203	0.0325812	8.203	0.0129324	8.204	-0.00602196	8.204	0.0282158	8.203	-0.000752962
8.203	0.395642	8.204	0.0248969	8.204	0.0329605	8.204	0.0138778	8.204	-0.00730282	8.204	0.0272012	8.204	-0.00107879
8.204	0.395669	8.205	0.0254613	8.205	0.0338881	8.205	0.0145763	8.205	-0.00855622	8.205	0.0263742	8.205	-0.00112881
8.205	0.397071	8.206	0.0252431	8.206	0.0347207	8.206	0.0145138	8.206	-0.00930168	8.206	0.0267453	8.206	-0.00146372
8.206	0.398292	8.207	0.0247301	8.207	0.0348103	8.207	0.0144922	8.207	-0.00898866	8.207	0.0270167	8.207	-0.00213326
8.207	0.39972	8.207	0.0253459	8.208	0.0346503	8.208	0.0138626	8.208	-0.00824212	8.208	0.027039	8.208	-0.00110038
8.208	0.400377	8.208	0.0259554	8.208	0.0345869	8.208	0.0128017	8.209	-0.00721744	8.209	0.0263194	8.208	-0.00017608
8.208	0.400349	8.209	0.0263818	8.209	0.0335441	8.209	0.0122495	8.209	-0.00759963	8.209	0.025699	8.209	0.000988102
8.209	0.399949	8.21	0.0261669	8.21	0.0329016	8.21	0.0119098	8.21	-0.00735785	8.21	0.025508	8.21	0.00106022
8.21	0.400596	8.211	0.0251776	8.211	0.0329018	8.211	0.0118914	8.211	-0.0082839	8.211	0.0253705	8.211	0.000746972
8.211	0.400412	8.211	0.0243312	8.212	0.0332001	8.212	0.0115158	8.212	-0.0083686	8.212	0.0254332	8.212	0.000314783
8.212	0.400561	8.212	0.0240473	8.213	0.0337414	8.213	0.0115331	8.213	-0.00724345	8.213	0.025551	8.213	0.000968098
8.212	0.400219	8.213	0.0239473	8.213	0.0337041	8.213	0.0114377	8.214	-0.0068636	8.214	0.0260705	8.213	0.00172767
8.213	0.40021	8.214	0.0244236	8.214	0.0346863	8.214	0.0116724	8.214	-0.00643616	8.214	0.0261077	8.214	0.00237299
8.214	0.400519	8.215	0.0247105	8.215	0.0351643	8.215	0.0113704	8.215	-0.00670328	8.215	0.0260573	8.215	0.00260208
8.215	0.40016	8.216	0.0253251	8.216	0.0353654	8.216	0.0110219	8.216	-0.00742248	8.216	0.0261543	8.216	0.00277582
8.216	0.400731	8.216	0.0263051	8.217	0.0354255	8.217	0.0115792	8.217	-0.0070218	8.217	0.0256739	8.217	0.00271105
8.217	0.400631	8.217	0.025685	8.218	0.035554	8.218	0.0120072	8.218	-0.00731244	8.218	0.025857	8.218	0.00260989
8.217	0.400634	8.218	0.0259023	8.218	0.0352689	8.218	0.0114741	8.219	-0.00815346	8.219	0.0258757	8.218	0.00182092
8.218	0.401544	8.219	0.0252679	8.219	0.0350157	8.219	0.011216	8.219	-0.00831046	8.219	0.0262969	8.219	0.00110551
8.219	0.40192	8.22	0.0252269	8.22	0.0351848	8.22	0.0109444	8.22	-0.00860326	8.22	0.0269214	8.22	0.00106169
8.22	0.402238	8.221	0.0251773	8.221	0.035212	8.221	0.0108108	8.221	-0.00875761	8.221	0.0274437	8.221	0.000865009
8.221	0.402647	8.221	0.0252289	8.222	0.0354674	8.222	0.0101853	8.222	-0.00867248	8.222	0.0268221	8.222	0.000746564
8.222	0.401505	8.222	0.025155	8.223	0.0355398	8.223	0.00977328	8.223	-0.00864062	8.223	0.0259457	8.223	0.000166257
8.222	0.401952	8.223	0.0253336	8.223	0.0349192	8.223	0.00977256	8.224	-0.00884907	8.224	0.0255495	8.223	-0.000164889
8.223	0.402021	8.224	0.0257356	8.224	0.0347859	8.224	0.00989499	8.224	-0.00850021	8.224	0.0252342	8.224	-0.000233434
8.224	0.402123	8.225	0.0256473	8.225	0.0347419	8.225	0.0100669	8.225	-0.00873646	8.225	0.0249398	8.225	-0.000551813
8.225	0.402531	8.226	0.026572	8.226	0.0344581	8.226	0.00996773	8.226	-0.00902551	8.226	0.0243322	8.226	0.000567099
8.226	0.402711	8.226	0.0271062	8.227	0.0339189	8.227	0.00990966	8.227	-0.00974291	8.227	0.0242172	8.227	0.00155233
8.227	0.402549	8.227	0.0272685	8.228	0.0332498	8.228	0.0106529	8.228	-0.0100351	8.228	0.0241532	8.228	0.00211969
8.227	0.402054	8.228	0.0278673	8.228	0.0324703	8.228	0.0110724	8.229	-0.0103412	8.229	0.0244333	8.228	0.00248031
8.228	0.401398	8.229	0.0287329	8.229	0.03202	8.229	0.0107042	8.229	-0.0103742	8.229	0.0247888	8.229	0.00165293
8.229	0.40012	8.23	0.02694	8.23	0.0319185	8.23	0.0104192	8.23	-0.010557	8.23	0.0243926	8.23	0.000947169
8.23	0.399265	8.231	0.0265053	8.231	0.0331652	8.231	0.0100961	8.231	-0.0109649	8.231	0.0244621	8.231	0.00120873
8.231	0.399087	8.231	0.0264049	8.232	0.0334117	8.232	0.00934302	8.232	-0.0114584	8.232	0.0247354	8.232	0.00182815
8.232	0.399106	8.232	0.0264621	8.233	0.0334101	8.233	0.00846694	8.233	-0.0110091	8.233	0.0249881	8.233	0.00217354
8.232	0.399259	8.233	0.0268464	8.233	0.0342766	8.233	0.00836299	8.234	-0.010119	8.234	0.0256721	8.233	0.00229843
8.233	0.399486	8.234	0.0272579	8.234	0.034502	8.234	0.00879236	8.234	-0.0101021	8.234	0.0254705	8.234	0.00151947
8.234	0.399514	8.235	0.027089	8.235	0.0339713	8.235	0.0087252	8.235	-0.0105747	8.235	0.0252194	8.235	-0.000192422
8.235	0.398515	8.236	0.0271941	8.236	0.0333897	8.236	0.00874879	8.236	-0.0106304	8.236	0.025462	8.236	-0.00137272
8.236	0.39739	8.236	0.0275196	8.237	0.0328044	8.237	0.00848241	8.237	-0.0109749	8.237	0.0257225	8.237	-0.00135259
8.237	0.397663	8.237	0.0274459	8.238	0.0324094	8.238	0.00839404	8.238	-0.0122568	8.238	0.0255785	8.238	-0.000842817
8.237	0.397286	8.238	0.0280961	8.238	0.0324661	8.238	0.00820861	8.239	-0.0123237	8.239	0.0257997	8.238	0.000143966
8.238	0.397763	8.239	0.0282823	8.239	0.0329556	8.239	0.00786864	8.239	-0.0116413	8.239	0.0261637	8.239	0.000800295
8.239	0.396737	8.24	0.0281605	8.24	0.0327305	8.24	0.0080854	8.24	-0.0109595	8.24	0.0263103	8.24	0.00035506
8.24	0.396213	8.241	0.0288755	8.241	0.0317997	8.241	0.00854701	8.241	-0.00986011	8.241	0.0268947	8.241	-0.000582397
8.241	0.396718	8.241	0.0290355	8.242	0.0316945	8.242	0.00903321	8.242	-0.00957215	8.242	0.0275037	8.242	-0.00119216
8.242	0.397744	8.242	0.0293413	8.242	0.0314118	8.243	0.00945627	8.243	-0.00957095	8.243	0.0279858	8.243	-0.00075706
8.242	0.396908	8.243	0.0294214	8.243	0.0322517	8.243	0.00913794	8.244	-0.00946649	8.244	0.0283324	8.243	-0.00107672
8.243	0.396121	8.244	0.0302678	8.244	0.0331472	8.244	0.00833669	8.244	-0.00894929	8.244	0.0282729	8.244	-0.00254484
8.244	0.396051	8.245	0.0309669	8.245	0.0332264	8.245	0.00788643	8.245	-0.00918228	8.245	0.0283753	8.245	-0.00181744
8.245	0.396448	8.246	0.0314372	8.246	0.0333225	8.246	0.0072259	8.246	-0.00891312	8.246	0.0292771	8.246	-0.00120721
8.246	0.396697	8.246	0.0312548	8.247	0.0326856	8.247	0.00636102	8.247	-0.00858172	8.247	0.0306682	8.247	-0.00123376
8.247	0.395318	8.247	0.0318425	8.247	0.0320278	8.248	0.00594901	8.248	-0.00838096	8.248	0.0308708	8.248	-0.00118942
8.247	0.394629	8.248	0.0329992	8.248	0.0316715	8.248	0.00571744	8.249	-0.00891303	8.249	0.0310477	8.248	-0.000226446
8.248	0.394583	8.249	0.03253	8.249	0.0311341	8.249	0.00574777	8.249	-0.00916712	8.249	0.0314597	8.249	-0.000822156
8.249	0.39418	8.25	0.0324649	8.25	0.0322223	8.25	0.00641822	8.25	-0.00942929	8.25	0.0314993	8.25	-0.00127915
8.25	0.393592	8.251	0.0313342	8.251	0.0327171	8.251	0.00697912	8.251	-0.00921431	8.251	0.0317801	8.251	-0.00197781
8.251	0.393567	8.251	0.0311581	8.252	0.0335044	8.252	0.00769917	8.252	-0.00963006	8.252	0.0315996	8.252	-0.00104294
8.252	0.392917	8.252	0.0319265	8.252	0.0342657	8.252	0.0079407	8.253	-0.00978092	8.253	0.0321678	8.252	-7.31e-05
8.252	0.393458	8.253	0.032797	8.253	0.0338608	8.253	0.00773568	8.254	-0.00950946	8.254	0.0323227	8.253	0.000216222
8.253	0.393559	8.254	0.0330477	8.254	0.0325998	8.254	0.00752918	8.254	-0.0100557	8.254	0.0330921	8.254	-0.000140929
8.254	0.393142	8.255	0.0330198	8.255	0.0323121	8.255	0.00725669	8.255	-0.0103485	8.255	0.034072	8.255	-0.0007132
8.255	0.39293	8.256	0.033045	8.256	0.0319175	8.256	0.00653927	8.256	-0.0108198	8.256	0.0349435	8.256	-0.000901358
8.256	0.393074	8.256	0.0331544	8.257	0.0310189	8.257	0.00599866	8.257	-0.0112008	8.257	0.0346073	8.257	-0.000931203
8.257	0.394035	8.257	0.0324031	8.257	0.0304864	8.257	0.00597104	8.258	-0.0112727	8.258	0.0342358	8.257	-0.000725098
8.257	0.39383	8.258	0.0322867	8.258	0.0307709	8.258	0.00551516	8.258	-0.0113344	8.259	0.0353103	8.258	-2.96e-05
8.258	0.393504	8.259	0.0325784	8.259	0.0310213	8.259	0.00521348	8.259	-0.0107566	8.259	0.0347331	8.259	0.000115851
8.259	0.392586	8.26	0.0326749	8.26	0.0309987	8.26	0.00484945	8.26	-0.0113108	8.26	0.0339982	8.26	0.00065268
8.26	0.392047	8.261	0.032523	8.261	0.0309911	8.261	0.00410932	8.261	-0.0124413	8.261	0.0336847	8.261	0.00129999
8.261	0.392626	8.261	0.0327538	8.262	0.0300782	8.262	0.00359299	8.262	-0.0129225	8.262	0.0333265	8.262	0.00166494
8.262	0.391846	8.262	0.0334404	8.262	0.0301223	8.262	0.00346011	8.263	-0.0134978	8.263	0.0327293	8.262	0.0015841
8.262	0.391604	8.263	0.0335593	8.263	0.0296198	8.263	0.00376795	8.263	-0.0139264	8.264	0.0326464	8.263	0.00153332
8.263	0.392087	8.264	0.0337075	8.264	0.0290284	8.264	0.00442873	8.264	-0.0142954	8.264	0.0332814	8.264	0.00277945
8.264	0.392604	8.265	0.0337973	8.265	0.0295935	8.265	0.00447699	8.265	-0.0146551	8.265	0.0339863	8.265	0.0031172
8.265	0.393044	8.266	0.0337542	8.266	0.0291001	8.266	0.00420759	8.266	-0.0158199	8.266	0.0347452	8.266	0.00260958
8.266	0.393479	8.266	0.0332857	8.267	0.0292074	8.267	0.00394342	8.267	-0.0163211	8.267	0.0355679	8.267	0.00316364
8.267	0.393769	8.267	0.0326139	8.267	0.0297941	8.267	0.00362349	8.268	-0.0162239	8.268	0.0359809	8.267	0.00228398
8.267	0.394254	8.268	0.0321495	8.268	0.0302482	8.268	0.00272892	8.268	-0.0165668	8.269	0.0363207	8.268	0.00183554
8.268	0.394289	8.269	0.0318723	8.269	0.0298877	8.269	0.00208698	8.269	-0.0162769	8.269	0.0365551	8.269	0.00200728
8.269	0.394742	8.27	0.0317121	8.27	0.0295192	8.27	0.00181959	8.27	-0.0164433	8.27	0.0360292	8.27	0.00199826
8.27	0.395099	8.271	0.0321354	8.271	0.0295812	8.271	0.00127133	8.271	-0.0167662	8.271	0.0353677	8.271	0.00250911
8.271	0.396201	8.271	0.0323331	8.272	0.0301241	8.272	9.28e-05	8.272	-0.0164333	8.272	0.0357255	8.272	0.00349066
8.272	0.396642	8.272	0.0323503	8.272	0.0291754	8.272	-0.000626978	8.273	-0.0159963	8.273	0.0358033	8.272	0.00336139
8.272	0.396149	8.273	0.0322323	8.273	0.0291958	8.273	-0.000655257	8.273	-0.0159692	8.273	0.0356096	8.273	0.00300319
8.273	0.396435	8.274	0.0326525	8.274	0.0290087	8.274	-0.000215296	8.274	-0.0159817	8.274	0.03607	8.274	0.002485
8.274	0.395776	8.275	0.0324998	8.275	0.0283719	8.275	-0.000736734	8.275	-0.0156288	8.275	0.0363111	8.275	0.00192058
8.275	0.395487	8.276	0.0330631	8.276	0.0283267	8.276	-0.00158414	8.276	-0.0148555	8.276	0.0367231	8.276	0.00220807
8.276	0.395715	8.276	0.0323574	8.277	0.0292098	8.277	-0.0021653	8.277	-0.0144717	8.277	0.0373783	8.277	0.00329438
8.277	0.395868	8.277	0.0319178	8.277	0.029625	8.277	-0.00272329	8.278	-0.0144312	8.278	0.0376515	8.277	0.00414338
8.277	0.396028	8.278	0.0302026	8.278	0.0298544	8.278	-0.00355927	8.278	-0.0136205	8.278	0.0377508	8.278	0.00386752
8.278	0.395316	8.279	0.0298941	8.279	0.0297676	8.279	-0.00458038	8.279	-0.0119779	8.279	0.0380184	8.279	0.0029937
8.279	0.39546	8.28	0.0286976	8.28	0.0296945	8.28	-0.00465702	8.28	-0.0113917	8.28	0.0377702	8.28	0.00213805
8.28	0.395633	8.281	0.0285395	8.281	0.0298214	8.281	-0.0042929	8.281	-0.0117661	8.281	0.0377442	8.281	0.00179002
8.281	0.396222	8.281	0.027751	8.282	0.0297759	8.282	-0.00468326	8.282	-0.0119082	8.282	0.0376695	8.282	0.0018978
8.282	0.396177	8.282	0.0280067	8.282	0.0303234	8.282	-0.00467418	8.283	-0.0118969	8.283	0.0370081	8.282	0.00301573
8.282	0.395829	8.283	0.0280022	8.283	0.0301711	8.283	-0.00463051	8.283	-0.0116962	8.283	0.0371177	8.283	0.00402565
8.283	0.395686	8.284	0.0277885	8.284	0.0298167	8.284	-0.00486746	8.284	-0.0108839	8.284	0.0371825	8.284	0.00383239
8.284	0.396653	8.285	0.0272965	8.285	0.0289717	8.285	-0.00443754	8.285	-0.0102587	8.285	0.036823	8.285	0.00423869
8.285	0.397065	8.286	0.0269038	8.286	0.0285796	8.286	-0.00392438	8.286	-0.0103818	8.286	0.0366801	8.286	0.00502384
8.286	0.397104	8.286	0.0271781	8.287	0.0284974	8.287	-0.00395334	8.287	-0.0104881	8.287	0.0363589	8.287	0.00505735
8.287	0.397503	8.287	0.0277866	8.287	0.0278654	8.287	-0.00393689	8.288	-0.0102535	8.288	0.0359624	8.287	0.00445966
8.287	0.396745	8.288	0.0279063	8.288	0.0278528	8.288	-0.00356334	8.288	-0.0103628	8.288	0.0357461	8.288	0.00463736
8.288	0.396756	8.289	0.0281518	8.289	0.028308	8.289	-0.00351303	8.289	-0.0111234	8.289	0.0357502	8.289	0.0048994
8.289	0.396273	8.29	0.0277099	8.29	0.0292849	8.29	-0.00417478	8.29	-0.0113022	8.29	0.0356177	8.29	0.00526036
8.29	0.395737	8.291	0.0282751	8.291	0.0299677	8.291	-0.00411163	8.291	-0.0113238	8.291	0.0351537	8.291	0.00538211
8.291	0.394976	8.291	0.0276458	8.292	0.0291222	8.292	-0.00433819	8.292	-0.0119975	8.292	0.0348325	8.292	0.00526009
8.292	0.395643	8.292	0.0280557	8.292	0.0284303	8.292	-0.00480604	8.293	-0.0123557	8.293	0.0347363	8.292	0.00546184
8.292	0.395798	8.293	0.0286426	8.293	0.0269912	8.293	-0.00489305	8.293	-0.0120026	8.293	0.0352981	8.293	0.00459764
8.293	0.396681	8.294	0.0274817	8.294	0.0252243	8.294	-0.0046528	8.294	-0.0111514	8.294	0.0354779	8.294	0.00323883
8.294	0.395868	8.295	0.0278465	8.295	0.0248383	8.295	-0.00462325	8.295	-0.010974	8.295	0.0358133	8.295	0.00387065
8.295	0.39442	8.296	0.0281663	8.296	0.0250595	8.296	-0.00456048	8.296	-0.0114102	8.296	0.0357628	8.296	0.00384215
8.296	0.394639	8.296	0.0280939	8.297	0.0249277	8.297	-0.00441553	8.297	-0.0117458	8.297	0.0351572	8.297	0.0046442
8.297	0.394773	8.297	0.0280325	8.297	0.024515	8.297	-0.00442188	8.298	-0.0115988	8.298	0.0343507	8.297	0.00497259
8.297	0.394884	8.298	0.0276132	8.298	0.0241315	8.298	-0.00469371	8.298	-0.0113748	8.298	0.0343466	8.298	0.00405043
8.298	0.394749	8.299	0.0274825	8.299	0.024419	8.299	-0.00486175	8.299	-0.0112167	8.299	0.0343354	8.299	0.00375944
8.299	0.3949	8.3	0.026853	8.3	0.0242674	8.3	-0.00522719	8.3	-0.010909	8.3	0.0331768	8.3	0.00366574
8.3	0.396276	8.3	0.0271146	8.301	0.0245357	8.301	-0.00532192	8.301	-0.0104051	8.301	0.0325464	8.301	0.00363877
8.301	0.397105	8.301	0.0264968	8.302	0.0245328	8.302	-0.00477819	8.302	-0.0099618	8.302	0.0330743	8.302	0.00393989
8.301	0.397928	8.302	0.0270802	8.302	0.024522	8.302	-0.00391849	8.303	-0.00931215	8.303	0.0326649	8.302	0.00426448
8.302	0.397744	8.303	0.0262788	8.303	0.0248337	8.303	-0.00374273	8.303	-0.00850755	8.303	0.0324034	8.303	0.00419427
8.303	0.397222	8.304	0.0252971	8.304	0.0246158	8.304	-0.00372205	8.304	-0.00848781	8.304	0.0334088	8.304	0.00441803
8.304	0.396992	8.305	0.0241742	8.305	0.0251071	8.305	-0.00386319	8.305	-0.00857677	8.305	0.0341506	8.305	0.00486895
8.305	0.396448	8.305	0.0241682	8.306	0.0252385	8.306	-0.00452316	8.306	-0.0080174	8.306	0.0332804	8.306	0.00466965
8.306	0.395834	8.306	0.0235515	8.307	0.0250485	8.307	-0.00517004	8.307	-0.00732419	8.307	0.0318491	8.307	0.00463436
8.306	0.396535	8.307	0.0230289	8.307	0.0253764	8.307	-0.00514585	8.308	-0.00701067	8.308	0.0309382	8.307	0.00513954
8.307	0.397201	8.308	0.0235085	8.308	0.0248878	8.308	-0.00475543	8.308	-0.00631731	8.308	0.029619	8.308	0.0046906
8.308	0.397602	8.309	0.0231965	8.309	0.024314	8.309	-0.00422762	8.309	-0.0061598	8.309	0.0293478	8.309	0.00457693
8.309	0.397026	8.31	0.023587	8.31	0.0240027	8.31	-0.00349659	8.31	-0.00620594	8.31	0.0287238	8.31	0.00556586
8.31	0.397128	8.31	0.0238487	8.311	0.0238953	8.311	-0.00306964	8.311	-0.00696028	8.311	0.0280396	8.311	0.00594703
8.311	0.396687	8.311	0.0237748	8.312	0.0243568	8.312	-0.00280214	8.312	-0.00761141	8.312	0.0281278	8.312	0.00633603
8.311	0.397224	8.312	0.0227075	8.312	0.0244455	8.312	-0.00251398	8.313	-0.00712924	8.313	0.0283415	8.312	0.00644265
8.312	0.397089	8.313	0.0235512	8.313	0.0239256	8.313	-0.00206579	8.313	-0.00711292	8.313	0.0285833	8.313	0.00679588
8.313	0.397079	8.314	0.0240413	8.314	0.0241458	8.314	-0.00149267	8.314	-0.00735657	8.314	0.0290363	8.314	0.00740897
8.314	0.398226	8.315	0.0245425	8.315	0.0234684	8.315	-0.00146608	8.315	-0.00751091	8.315	0.0291035	8.315	0.00743513
8.315	0.397158	8.315	0.0239185	8.316	0.0231777	8.316	-0.00131173	8.316	-0.00775468	8.316	0.0289484	8.316	0.00794748
8.316	0.397488	8.316	0.0242161	8.317	0.0222384	8.317	-0.00068423	8.317	-0.00850383	8.317	0.0284676	8.317	0.00908631
8.316	0.398383	8.317	0.023665	8.317	0.0215766	8.317	0.00026162	8.318	-0.00870671	8.318	0.0283547	8.317	0.00849619
8.317	0.398789	8.318	0.0249988	8.318	0.0209201	8.318	0.000278736	8.318	-0.00825175	8.318	0.0280675	8.318	0.00751401
8.318	0.399319	8.319	0.0252498	8.319	0.0201729	8.319	-0.000390707	8.319	-0.0078893	8.319	0.0281197	8.319	0.00701241
8.319	0.399679	8.32	0.0265237	8.32	0.020506	8.32	0.00065837	8.32	-0.0083335	8.32	0.0288344	8.32	0.00743338
8.32	0.399234	8.32	0.0268471	8.321	0.0207072	8.321	0.00147318	8.321	-0.00870475	8.321	0.0284109	8.321	0.00758125
8.321	0.399289	8.321	0.0274423	8.322	0.0211922	8.322	0.000622442	8.322	-0.00868756	8.322	0.0273874	8.322	0.00789577
8.321	0.399781	8.322	0.0275016	8.322	0.0209802	8.322	0.000950677	8.323	-0.00851685	8.323	0.0272251	8.322	0.00776283
8.322	0.398636	8.323	0.0272479	8.323	0.0215585	8.323	0.00240903	8.323	-0.00849318	8.323	0.0274393	8.323	0.00937153
8.323	0.398476	8.324	0.0267423	8.324	0.0215952	8.324	0.00359332	8.324	-0.00857961	8.324	0.0273515	8.324	0.00927083
8.324	0.398703	8.325	0.0259229	8.325	0.021587	8.325	0.00478045	8.325	-0.00893596	8.325	0.0267705	8.325	0.00864673
8.325	0.397736	8.325	0.0261172	8.326	0.021912	8.326	0.00539371	8.326	-0.0100237	8.326	0.0266572	8.326	0.00880297
8.326	0.397632	8.326	0.0260342	8.327	0.0223956	8.327	0.0053253	8.327	-0.0106707	8.327	0.0268813	8.327	0.00852249
8.326	0.397075	8.327	0.0263459	8.327	0.0215331	8.327	0.00507625	8.328	-0.0100403	8.328	0.0269788	8.327	0.00828445
8.327	0.397239	8.328	0.0264759	8.328	0.0207467	8.328	0.00474959	8.328	-0.00951231	8.328	0.0269926	8.328	0.00814201
8.328	0.397045	8.329	0.0254167	8.329	0.020526	8.329	0.00439885	8.329	-0.00865266	8.329	0.0264766	8.329	0.00796223
8.329	0.397617	8.33	0.025021	8.33	0.0209329	8.33	0.0043814	8.33	-0.00767879	8.33	0.0259591	8.33	0.00852766
8.33	0.397814	8.33	0.0250492	8.331	0.0208367	8.331	0.00479041	8.331	-0.00718239	8.331	0.0257937	8.331	0.00806357
8.331	0.399759	8.331	0.0255039	8.332	0.0204558	8.332	0.00494523	8.332	-0.00710431	8.332	0.0256012	8.332	0.00705029
8.331	0.399701	8.332	0.0262088	8.332	0.0200783	8.332	0.00469915	8.333	-0.00695664	8.333	0.0250811	8.332	0.00686318
8.332	0.399932	8.333	0.0266552	8.333	0.0197613	8.333	0.00506677	8.333	-0.0059225	8.333	0.024212	8.333	0.0070335
8.333	0.398999	8.334	0.0269583	8.334	0.0200661	8.334	0.00540104	8.334	-0.00594435	8.334	0.0241043	8.334	0.00662757
8.334	0.398613	8.335	0.0276444	8.335	0.0201384	8.335	0.0051403	8.335	-0.00643754	8.335	0.0239045	8.335	0.0064042
8.335	0.398307	8.335	0.0292509	8.336	0.0207857	8.336	0.00469511	8.336	-0.00713972	8.336	0.0228956	8.336	0.00632808
8.336	0.398251	8.336	0.0287986	8.336	0.0208576	8.337	0.00489828	8.337	-0.0075799	8.337	0.0219934	8.337	0.00550445
8.336	0.399351	8.337	0.0280857	8.337	0.0212369	8.337	0.00435241	8.338	-0.00792837	8.338	0.0211716	8.337	0.00550941
8.337	0.400027	8.338	0.0286623	8.338	0.0222624	8.338	0.00485005	8.338	-0.00827564	8.338	0.02065	8.338	0.00537061
8.338	0.399923	8.339	0.0281438	8.339	0.0219176	8.339	0.00552112	8.339	-0.00819914	8.339	0.0204607	8.339	0.00473073
8.339	0.399411	8.34	0.0277819	8.34	0.022501	8.34	0.00664646	8.34	-0.00782123	8.34	0.0205804	8.34	0.00479634
8.34	0.399599	8.34	0.0280617	8.341	0.0224349	8.341	0.00700812	8.341	-0.00730987	8.341	0.0208107	8.341	0.00457128
8.341	0.400054	8.341	0.0279028	8.341	0.022443	8.342	0.00822898	8.342	-0.00703068	8.342	0.021419	8.342	0.00452767
8.341	0.399556	8.342	0.0276468	8.342	0.0215832	8.342	0.00889397	8.343	-0.00802503	8.343	0.0221686	8.342	0.00419042
8.342	0.399665	8.343	0.0277714	8.343	0.0214546	8.343	0.00915717	8.343	-0.00867807	8.343	0.0220063	8.343	0.00460187
8.343	0.400123	8.344	0.0276861	8.344	0.0217006	8.344	0.00918041	8.344	-0.00798127	8.344	0.0217409	8.344	0.00415646
8.344	0.400114	8.345	0.0290156	8.345	0.0222661	8.345	0.00933547	8.345	-0.00831984	8.345	0.0216887	8.345	0.00343278
8.345	0.400643	8.345	0.029664	8.346	0.0221978	8.346	0.00924614	8.346	-0.00899658	8.346	0.0210235	8.346	0.00249542
8.346	0.400636	8.346	0.0297751	8.346	0.0213861	8.347	0.00929242	8.347	-0.00943495	8.347	0.020156	8.346	0.00133089
8.346	0.401914	8.347	0.0298571	8.347	0.021282	8.347	0.00913132	8.348	-0.0101669	8.348	0.0199949	8.347	0.000693339
8.347	0.403362	8.348	0.0302833	8.348	0.0211306	8.348	0.00915727	8.348	-0.0108136	8.348	0.0203663	8.348	0.000966205
8.348	0.402595	8.349	0.0304149	8.349	0.0213896	8.349	0.00953848	8.349	-0.0105615	8.349	0.0209006	8.349	0.000824941
8.349	0.402049	8.35	0.0304703	8.35	0.0213226	8.35	0.00881455	8.35	-0.0107302	8.35	0.0214435	8.35	0.00193519
8.35	0.401265	8.35	0.0305508	8.351	0.0209177	8.351	0.00846652	8.351	-0.0115406	8.351	0.0211893	8.351	0.00223565
8.351	0.401209	8.351	0.0305188	8.351	0.0217861	8.351	0.0092423	8.352	-0.0109596	8.352	0.0214193	8.351	0.00142289
8.351	0.400386	8.352	0.0303145	8.352	0.022782	8.352	0.00934903	8.353	-0.010001	8.353	0.021963	8.352	0.000325875
8.352	0.400083	8.353	0.0302509	8.353	0.0231816	8.353	0.00803126	8.353	-0.00943401	8.353	0.0221184	8.353	-0.000161641
8.353	0.399313	8.354	0.031334	8.354	0.0234058	8.354	0.00770825	8.354	-0.00928871	8.354	0.0221563	8.354	-0.000303463
8.354	0.399604	8.355	0.0315919	8.355	0.0236597	8.355	0.00828561	8.355	-0.00914099	8.355	0.0213813	8.355	-0.00172934
8.355	0.40002	8.355	0.0318761	8.356	0.0238948	8.356	0.00854936	8.356	-0.00858843	8.356	0.0209533	8.356	-0.000979354
8.356	0.399372	8.356	0.0310326	8.356	0.0245436	8.356	0.00879953	8.357	-0.00815408	8.357	0.0211873	8.356	0.000317354
8.356	0.400033	8.357	0.0313404	8.357	0.0251581	8.357	0.00854119	8.357	-0.007699	8.358	0.0211676	8.357	0.00133069
8.357	0.400425	8.358	0.031256	8.358	0.0256428	8.358	0.00823027	8.358	-0.00729111	8.358	0.021189	8.358	0.000770715
8.358	0.400611	8.359	0.0311447	8.359	0.0250248	8.359	0.00762465	8.359	-0.00712005	8.359	0.0217376	8.359	0.0017629
8.359	0.400189	8.36	0.0313731	8.36	0.0252343	8.36	0.00747559	8.36	-0.00736298	8.36	0.02245	8.36	0.00248834
8.36	0.399492	8.36	0.0314413	8.361	0.0261409	8.361	0.0086951	8.361	-0.00766155	8.361	0.0221189	8.361	0.00242049
8.361	0.399399	8.361	0.0310921	8.361	0.02515	8.361	0.00885516	8.362	-0.0077048	8.362	0.0215385	8.361	0.00159972
8.361	0.399272	8.362	0.0313073	8.362	0.0250502	8.362	0.00786728	8.362	-0.00771079	8.363	0.0223941	8.362	0.00274079
8.362	0.398323	8.363	0.0313078	8.363	0.0245244	8.363	0.00758373	8.363	-0.00786178	8.363	0.023568	8.363	0.00265801
8.363	0.397852	8.364	0.0316762	8.364	0.0242618	8.364	0.0067005	8.364	-0.00767247	8.364	0.0238467	8.364	0.00326052
8.364	0.398529	8.365	0.0320826	8.365	0.0234551	8.365	0.00515837	8.365	-0.00735798	8.365	0.0235324	8.365	0.00289498
8.365	0.397978	8.365	0.0321271	8.366	0.0224587	8.366	0.00373933	8.366	-0.00684708	8.366	0.0237399	8.366	0.00185601
8.366	0.398183	8.366	0.0321373	8.366	0.0223689	8.366	0.00244419	8.367	-0.00578918	8.367	0.0234516	8.366	0.0018959
8.366	0.399039	8.367	0.031889	8.367	0.0224477	8.367	0.00201822	8.367	-0.00436286	8.368	0.0230013	8.367	0.00168749
8.367	0.398909	8.368	0.0323201	8.368	0.0231493	8.368	0.00145526	8.368	-0.00422525	8.368	0.0228948	8.368	0.00182904
8.368	0.398304	8.369	0.0325938	8.369	0.0235213	8.369	0.00131012	8.369	-0.00478805	8.369	0.0227926	8.369	0.00240637
8.369	0.397743	8.37	0.0321647	8.37	0.0237935	8.37	0.0018816	8.37	-0.00491792	8.37	0.0232223	8.37	0.00175375
8.37	0.397089	8.37	0.0327773	8.371	0.0244882	8.371	0.00256126	8.371	-0.00523121	8.371	0.0237456	8.371	0.00230321
8.371	0.397427	8.371	0.0333343	8.371	0.023406	8.371	0.00266285	8.372	-0.00508844	8.372	0.0237519	8.371	0.00209683
8.371	0.397687	8.372	0.0333597	8.372	0.0227928	8.372	0.00234425	8.372	-0.00520458	8.372	0.0232471	8.372	0.00197672
8.372	0.39656	8.373	0.0336153	8.373	0.0223163	8.373	0.00269206	8.373	-0.005221	8.373	0.0225981	8.373	0.00203542
8.373	0.396183	8.374	0.032596	8.374	0.0212705	8.374	0.00278515	8.374	-0.00537881	8.374	0.0226361	8.374	0.00206398
8.374	0.396376	8.375	0.0319153	8.375	0.0216973	8.375	0.00289948	8.375	-0.00531525	8.375	0.0238781	8.375	0.00192685
8.375	0.396998	8.375	0.0316824	8.376	0.021237	8.376	0.00309756	8.376	-0.00496589	8.376	0.0242975	8.376	0.00256835
8.376	0.397317	8.376	0.030824	8.376	0.0217764	8.376	0.00307736	8.377	-0.0044309	8.377	0.0239742	8.376	0.00366451
8.376	0.396726	8.377	0.0296195	8.377	0.0225014	8.377	0.00271728	8.377	-0.00410174	8.377	0.0243371	8.377	0.00432066
8.377	0.397393	8.378	0.0295175	8.378	0.0229535	8.378	0.00247404	8.378	-0.00423237	8.378	0.0254163	8.378	0.00437503
8.378	0.396753	8.379	0.0297162	8.379	0.0223996	8.379	0.00258428	8.379	-0.00394486	8.379	0.0272808	8.379	0.0030473
8.379	0.395466	8.38	0.0294959	8.38	0.0220125	8.38	0.00182425	8.38	-0.00333297	8.38	0.0284019	8.38	0.00270513
8.38	0.394943	8.38	0.0297489	8.381	0.0228756	8.381	0.000769521	8.381	-0.0029977	8.381	0.0290343	8.381	0.00321769
8.381	0.394753	8.381	0.0298572	8.381	0.0232074	8.381	-0.000183394	8.382	-0.00267446	8.382	0.0300111	8.381	0.00420556
8.381	0.393563	8.382	0.0302185	8.382	0.0228896	8.382	-0.00065236	8.382	-0.00252019	8.382	0.0309938	8.382	0.00461902
8.382	0.392494	8.383	0.0302401	8.383	0.0232729	8.383	-0.00127325	8.383	-0.0028717	8.383	0.0317096	8.383	0.00402186
8.383	0.392636	8.384	0.0301314	8.384	0.0238087	8.384	-0.00170267	8.384	-0.00241933	8.384	0.0323274	8.384	0.00446683
8.384	0.392369	8.385	0.0305738	8.385	0.0245879	8.385	-0.00223845	8.385	-0.00195807	8.385	0.0331052	8.385	0.00363007
8.385	0.391465	8.385	0.0312686	8.386	0.0244052	8.386	-0.00255586	8.386	-0.00264181	8.386	0.0336635	8.386	0.00332639
8.386	0.39192	8.386	0.0303665	8.386	0.0246536	8.386	-0.00366701	8.387	-0.00292352	8.387	0.0341822	8.386	0.00387741
8.386	0.392477	8.387	0.0299512	8.387	0.0238832	8.387	-0.00354507	8.387	-0.00172826	8.387	0.0347349	8.387	0.00450332
8.387	0.393215	8.388	0.0298006	8.388	0.0249409	8.388	-0.00420437	8.388	-0.00049399	8.388	0.0347923	8.388	0.00532953
8.388	0.392299	8.389	0.0296644	8.389	0.0255594	8.389	-0.00385885	8.389	4.22e-05	8.389	0.0348505	8.389	0.00662636
8.389	0.391373	8.39	0.0293627	8.39	0.0257048	8.39	-0.00329985	8.39	0.000377479	8.39	0.0346338	8.39	0.00691446
8.39	0.391427	8.39	0.0299244	8.391	0.0266412	8.391	-0.00372623	8.391	0.00066221	8.391	0.034515	8.391	0.00712344
8.39	0.391305	8.391	0.0293549	8.391	0.0269167	8.391	-0.0034387	8.392	0.0010125	8.392	0.0347628	8.391	0.00627167
8.391	0.391888	8.392	0.0288794	8.392	0.0278965	8.392	-0.00265341	8.392	0.00182672	8.392	0.0351314	8.392	0.00549628
8.392	0.391456	8.393	0.0290187	8.393	0.0286244	8.393	-0.00241279	8.393	0.00172838	8.393	0.0355776	8.393	0.00536298
8.393	0.392074	8.394	0.0292229	8.394	0.0289053	8.394	-0.00290672	8.394	0.00141004	8.394	0.0362645	8.394	0.00611515
8.394	0.392588	8.394	0.0289031	8.395	0.0289818	8.395	-0.00203655	8.395	0.00175494	8.395	0.0367618	8.395	0.00561525
8.395	0.392574	8.395	0.028505	8.396	0.028954	8.396	-0.00208407	8.396	0.00158458	8.396	0.0368551	8.396	0.00648721
8.395	0.392041	8.396	0.0284943	8.396	0.0290249	8.396	-0.0025968	8.397	0.00179162	8.397	0.0373107	8.396	0.00709211
8.396	0.391775	8.397	0.0281714	8.397	0.0281976	8.397	-0.00253444	8.397	0.00235162	8.397	0.0376243	8.397	0.00526617
8.397	0.392124	8.398	0.0287287	8.398	0.0287361	8.398	-0.00293331	8.398	0.00279158	8.398	0.0376489	8.398	0.00376257
8.398	0.392053	8.399	0.0289866	8.399	0.0283215	8.399	-0.00219496	8.399	0.00252231	8.399	0.037999	8.399	0.00245722
8.399	0.39168	8.399	0.029267	8.4	0.0284406	8.4	-0.00156734	8.4	0.002124	8.4	0.0380132	8.4	0.00144851
8.4	0.391563	8.4	0.0291732	8.401	0.0284519	8.401	-0.00107442	8.401	0.00235501	8.401	0.0374993	8.401	0.000950481
8.4	0.39255	8.401	0.0281308	8.401	0.0277081	8.401	-3.82e-05	8.402	0.00293719	8.402	0.0365566	8.401	0.000421391
8.401	0.393873	8.402	0.0277189	8.402	0.0271577	8.402	-0.000111639	8.402	0.00285442	8.402	0.0360599	8.402	0.000425367
8.402	0.39352	8.403	0.0281277	8.403	0.0279005	8.403	-0.000652458	8.403	0.00274768	8.403	0.0358448	8.403	0.00081091
8.403	0.393917	8.404	0.0279019	8.404	0.0280665	8.404	-0.000694049	8.404	0.00321306	8.404	0.0357156	8.404	6.15e-05
8.404	0.395081	8.404	0.0273881	8.405	0.0280476	8.405	0.000166133	8.405	0.00375956	8.405	0.0356599	8.405	-0.000304834
8.405	0.395244	8.405	0.0271674	8.406	0.027355	8.406	0.000790608	8.406	0.00333121	8.406	0.0361678	8.406	-0.000782165
8.405	0.395112	8.406	0.0269767	8.406	0.0281967	8.406	0.000795956	8.407	0.00299943	8.407	0.0365668	8.406	-0.000738885
8.406	0.396157	8.407	0.027371	8.407	0.0286767	8.407	0.00100349	8.407	0.00281207	8.407	0.0363803	8.407	-9.13e-05
8.407	0.396726	8.408	0.0280133	8.408	0.0293547	8.408	0.00180917	8.408	0.00240121	8.408	0.0366202	8.408	0.000618518
8.408	0.396853	8.409	0.0280971	8.409	0.0296493	8.409	0.0013148	8.409	0.00156909	8.409	0.037098	8.409	0.000557715
8.409	0.397535	8.409	0.0291595	8.41	0.0287352	8.41	0.00157375	8.41	0.00109158	8.41	0.0371886	8.41	0.00133663
8.41	0.398011	8.41	0.0284602	8.411	0.0281698	8.411	0.00210156	8.411	0.00106427	8.411	0.037551	8.411	0.00117575
8.41	0.398183	8.411	0.0285993	8.411	0.0279166	8.411	0.00132357	8.412	0.000330235	8.412	0.0379243	8.411	0.00178691
8.411	0.39867	8.412	0.0273957	8.412	0.0272745	8.412	0.00173226	8.412	0.000303549	8.412	0.0379615	8.412	0.001626
8.412	0.398993	8.413	0.0274905	8.413	0.0280496	8.413	0.002684	8.413	0.000334795	8.413	0.0378318	8.413	0.000774501
8.413	0.398716	8.414	0.0268991	8.414	0.0283498	8.414	0.00268772	8.414	0.000244693	8.414	0.0379797	8.414	0.00152562
8.414	0.399311	8.414	0.0273241	8.415	0.0286688	8.415	0.00306489	8.415	0.000731491	8.415	0.0386595	8.415	0.00210569
8.415	0.400733	8.415	0.0281019	8.416	0.0294574	8.416	0.00353304	8.416	0.00109817	8.416	0.03917	8.416	0.00182621
8.415	0.401085	8.416	0.0289826	8.416	0.0291145	8.416	0.00313748	8.417	0.000818674	8.417	0.0390304	8.416	0.0014599
8.416	0.400141	8.417	0.0295106	8.417	0.0292146	8.417	0.00250636	8.417	0.000746615	8.417	0.0392318	8.417	-0.000298502
8.417	0.399319	8.418	0.0305031	8.418	0.0292286	8.418	0.00228714	8.418	0.00122416	8.418	0.0395725	8.418	-0.000854299
8.418	0.400403	8.419	0.0307816	8.419	0.0284562	8.419	0.00272568	8.419	0.00166898	8.419	0.0401681	8.419	-0.00222701
8.419	0.40068	8.419	0.0312729	8.42	0.0284073	8.42	0.00365145	8.42	0.00217544	8.42	0.0401195	8.42	-0.00167421
8.42	0.401197	8.42	0.0311604	8.421	0.0289461	8.421	0.00374514	8.421	0.00249712	8.421	0.0394085	8.421	0.000177444
8.42	0.401772	8.421	0.0313054	8.421	0.0282111	8.421	0.00371771	8.422	0.00302099	8.422	0.0391968	8.421	0.000589301
8.421	0.402343	8.422	0.0318831	8.422	0.0290063	8.422	0.00385515	8.422	0.00371747	8.422	0.0391187	8.422	0.000305142
8.422	0.401926	8.423	0.0320154	8.423	0.0284047	8.423	0.00386675	8.423	0.00364587	8.423	0.0393761	8.423	-0.000808764
8.423	0.402506	8.424	0.0318396	8.424	0.0287692	8.424	0.00403074	8.424	0.00329257	8.424	0.0390928	8.424	-0.000853433
8.424	0.403961	8.424	0.0322576	8.425	0.0283201	8.425	0.00383945	8.425	0.00376084	8.425	0.0382489	8.425	0.000198075
8.425	0.403728	8.425	0.0319142	8.426	0.0275793	8.426	0.00332509	8.426	0.00482505	8.426	0.037951	8.426	0.00063438
8.425	0.403588	8.426	0.0317781	8.426	0.0278719	8.426	0.00338332	8.427	0.0055886	8.427	0.037485	8.426	0.00146742
8.426	0.4037	8.427	0.0313365	8.427	0.0283941	8.427	0.00347122	8.427	0.00614859	8.427	0.0380056	8.427	0.00161034
8.427	0.402974	8.428	0.0316715	8.428	0.0270629	8.428	0.00423286	8.428	0.00654398	8.428	0.0379324	8.428	0.00109776
8.428	0.402299	8.429	0.0323123	8.429	0.0277912	8.429	0.00444505	8.429	0.00605162	8.429	0.0378433	8.429	0.00121166
8.429	0.401546	8.429	0.032835	8.43	0.0272695	8.43	0.00419297	8.43	0.00530375	8.43	0.0376392	8.43	0.00100195
8.43	0.400603	8.43	0.0329372	8.43	0.0263906	8.431	0.00399459	8.431	0.00505022	8.431	0.0372522	8.431	0.000451925
8.43	0.400573	8.431	0.0329633	8.431	0.0258785	8.431	0.00388526	8.432	0.00523603	8.432	0.037802	8.431	-0.000614388
8.431	0.401223	8.432	0.0330851	8.432	0.0255333	8.432	0.00381348	8.432	0.00517961	8.432	0.0379984	8.432	-0.00115199
8.432	0.4014	8.433	0.0332919	8.433	0.0259529	8.433	0.00412198	8.433	0.00509746	8.433	0.038026	8.433	-0.00114103
8.433	0.401254	8.434	0.0336716	8.434	0.0259369	8.434	0.00353341	8.434	0.00548039	8.434	0.0384048	8.434	-0.000312668
8.434	0.401967	8.434	0.0338031	8.435	0.0248913	8.435	0.00343574	8.435	0.00551949	8.435	0.0384296	8.435	-0.000650465
8.435	0.401318	8.435	0.0336803	8.435	0.0246025	8.436	0.0032794	8.436	0.00574154	8.436	0.0378821	8.436	-0.00128683
8.435	0.401386	8.436	0.0337554	8.436	0.024427	8.436	0.00301175	8.437	0.00596937	8.437	0.0373848	8.436	-0.00128216
8.436	0.401956	8.437	0.0333627	8.437	0.0240376	8.437	0.00298273	8.437	0.00617243	8.437	0.0365657	8.437	-0.00220587
8.437	0.402208	8.438	0.0327714	8.438	0.0234405	8.438	0.00313415	8.438	0.00572846	8.438	0.0361453	8.438	-0.00172426
8.438	0.401787	8.439	0.0325096	8.439	0.0236873	8.439	0.00243167	8.439	0.00466191	8.439	0.0360401	8.439	-0.00152282
8.439	0.401243	8.439	0.0321365	8.44	0.022669	8.44	0.00274897	8.44	0.00322108	8.44	0.0358891	8.44	-0.00123302
8.44	0.40143	8.44	0.031893	8.44	0.0227519	8.441	0.00302332	8.441	0.00347957	8.441	0.0357916	8.44	-0.000426556
8.44	0.401979	8.441	0.0309613	8.441	0.0223633	8.441	0.00221729	8.442	0.00358963	8.442	0.036042	8.441	0.000840621
8.441	0.401989	8.442	0.0307377	8.442	0.0227062	8.442	0.00220905	8.442	0.00355407	8.442	0.0365837	8.442	0.000672189
8.442	0.400499	8.443	0.0307741	8.443	0.0227686	8.443	0.00124124	8.443	0.00348215	8.443	0.0369288	8.443	0.000300167
8.443	0.399744	8.444	0.0304914	8.444	0.0228356	8.444	0.00112721	8.444	0.0032708	8.444	0.0365337	8.444	0.000402211
8.444	0.400763	8.444	0.0299703	8.445	0.0226356	8.445	0.00151301	8.445	0.00315966	8.445	0.0367393	8.445	0.000634018
8.445	0.400861	8.445	0.0296541	8.445	0.0227613	8.446	0.00249083	8.446	0.00317011	8.446	0.0365625	8.445	0.00125905
8.445	0.40078	8.446	0.0296932	8.446	0.0225687	8.446	0.00251767	8.447	0.00245599	8.447	0.0365907	8.446	0.00121367
8.446	0.400755	8.447	0.0304811	8.447	0.0229694	8.447	0.00254786	8.447	0.00209131	8.447	0.0360422	8.447	0.0010877
8.447	0.400576	8.448	0.0309566	8.448	0.0229014	8.448	0.00296845	8.448	0.0026564	8.448	0.0359468	8.448	-0.000540952
8.448	0.400056	8.449	0.0308329	8.449	0.0235103	8.449	0.00310244	8.449	0.00327252	8.449	0.0363211	8.449	-0.00169992
8.449	0.399678	8.449	0.030655	8.45	0.0228142	8.45	0.0026111	8.45	0.00289542	8.45	0.036545	8.45	-0.00282907
8.45	0.399096	8.45	0.030561	8.45	0.0219987	8.451	0.00264962	8.451	0.00311039	8.451	0.0361934	8.45	-0.00199113
8.45	0.398487	8.451	0.0297369	8.451	0.0222556	8.451	0.00338533	8.452	0.00333109	8.452	0.0363842	8.451	-0.0026706
8.451	0.398662	8.452	0.0292072	8.452	0.0240566	8.452	0.00311837	8.452	0.00375159	8.452	0.036504	8.452	-0.0028011
8.452	0.398772	8.453	0.0294847	8.453	0.0243435	8.453	0.00366058	8.453	0.00476604	8.453	0.0367381	8.453	-0.00349241
8.453	0.399008	8.454	0.0304406	8.454	0.026148	8.454	0.00380501	8.454	0.00454786	8.454	0.0366602	8.454	-0.00311229
8.454	0.399088	8.454	0.0301658	8.455	0.0264567	8.455	0.0032745	8.455	0.0042817	8.455	0.0372929	8.455	-0.00217993
8.455	0.398678	8.455	0.0308107	8.455	0.0270504	8.455	0.00353869	8.456	0.00458389	8.456	0.038545	8.455	-0.00222735
8.455	0.398063	8.456	0.0307091	8.456	0.0265927	8.456	0.00246508	8.457	0.00497072	8.457	0.0392034	8.456	-0.00162886
8.456	0.397336	8.457	0.0305438	8.457	0.0271623	8.457	0.00212677	8.457	0.00446622	8.457	0.0392127	8.457	-0.00211302
8.457	0.397518	8.458	0.0300382	8.458	0.0272876	8.458	0.00232104	8.458	0.00467008	8.458	0.0390206	8.458	-0.00196742
8.458	0.398726	8.459	0.0297333	8.459	0.0280882	8.459	0.00194487	8.459	0.00473566	8.459	0.0394108	8.459	-0.00130746
8.459	0.399432	8.459	0.0293615	8.46	0.0279735	8.46	0.00213916	8.46	0.0037345	8.46	0.0399149	8.46	-0.00158837
8.46	0.399051	8.46	0.0294123	8.46	0.0284188	8.46	0.00150768	8.461	0.00336105	8.461	0.0404682	8.46	-0.00069129
8.46	0.399082	8.461	0.0297156	8.461	0.0294649	8.461	0.000528692	8.461	0.00308475	8.462	0.0406411	8.461	-0.000922044
8.461	0.398897	8.462	0.030276	8.462	0.0294298	8.462	-0.000662492	8.462	0.00252803	8.462	0.0402266	8.462	-0.00208318
8.462	0.39886	8.463	0.0298142	8.463	0.0304179	8.463	-0.000819828	8.463	0.00227732	8.463	0.039584	8.463	-0.00310825
8.463	0.398849	8.464	0.029218	8.464	0.0298802	8.464	-0.00123221	8.464	0.00208691	8.464	0.0395006	8.464	-0.00312995
8.464	0.398964	8.464	0.0296764	8.465	0.0295831	8.465	-0.00140352	8.465	0.00158066	8.465	0.0388009	8.465	-0.00304209
8.465	0.399062	8.465	0.0299918	8.465	0.0300327	8.465	-0.00179223	8.466	0.00136579	8.466	0.0380922	8.465	-0.00331388
8.465	0.398473	8.466	0.0296841	8.466	0.0302305	8.466	-0.00201558	8.466	0.00148541	8.467	0.0380215	8.466	-0.00412821
8.466	0.398596	8.467	0.0300816	8.467	0.0309641	8.467	-0.00192704	8.467	0.00107923	8.467	0.0377286	8.467	-0.00471931
8.467	0.398431	8.468	0.0298859	8.468	0.0302005	8.468	-0.00269691	8.468	0.00130477	8.468	0.0379263	8.468	-0.0055664
8.468	0.397927	8.469	0.0302062	8.469	0.0301368	8.469	-0.00286114	8.469	0.000969817	8.469	0.0375007	8.469	-0.00533757
8.469	0.398231	8.469	0.0300982	8.47	0.0307305	8.47	-0.00246976	8.47	0.000434798	8.47	0.0374871	8.47	-0.00435983
8.47	0.398533	8.47	0.0297383	8.47	0.0311248	8.47	-0.00338359	8.471	0.000248444	8.471	0.0373346	8.47	-0.00396917
8.47	0.398328	8.471	0.0293394	8.471	0.0311821	8.471	-0.00326492	8.471	0.000560693	8.471	0.0380196	8.471	-0.0041007
8.471	0.398546	8.472	0.0300833	8.472	0.0324131	8.472	-0.00280162	8.472	0.000411977	8.472	0.0387897	8.472	-0.00404581
8.472	0.399032	8.473	0.0307813	8.473	0.0332048	8.473	-0.00281085	8.473	0.000184434	8.473	0.038551	8.473	-0.00360782
8.473	0.398311	8.474	0.0299668	8.474	0.0329084	8.474	-0.00275899	8.474	-0.00017195	8.474	0.0385484	8.474	-0.00265114
8.474	0.398053	8.474	0.0300898	8.475	0.0329212	8.475	-0.00353413	8.475	-0.000793035	8.475	0.0383869	8.475	-0.00275616
8.475	0.398185	8.475	0.0309969	8.475	0.0320531	8.475	-0.00318275	8.476	-0.00145528	8.476	0.0384793	8.475	-0.00311641
8.475	0.397963	8.476	0.0308607	8.476	0.0312542	8.476	-0.00367599	8.476	-0.00118646	8.476	0.0384217	8.476	-0.00265628
8.476	0.398784	8.477	0.0312231	8.477	0.0313414	8.477	-0.00300234	8.477	-0.000884294	8.477	0.038301	8.477	-0.00280394
8.477	0.39887	8.478	0.0316036	8.478	0.031463	8.478	-0.00286716	8.478	-0.000844393	8.478	0.0382742	8.478	-0.0026766
8.478	0.398811	8.479	0.0318978	8.479	0.0316019	8.479	-0.00280817	8.479	-0.000167014	8.479	0.0384119	8.479	-0.00320687
8.479	0.399583	8.479	0.0321755	8.48	0.0315472	8.48	-0.00186456	8.48	0.00029769	8.48	0.0397035	8.48	-0.00288264
8.479	0.400421	8.48	0.0319645	8.48	0.0322292	8.48	-0.00113413	8.481	0.000952263	8.481	0.040303	8.48	-0.00221287
8.48	0.40139	8.481	0.03205	8.481	0.0325907	8.481	-0.00117516	8.481	0.00162181	8.481	0.0408619	8.481	-0.00172211
8.481	0.401633	8.482	0.0323087	8.482	0.0325527	8.482	-0.00211328	8.482	0.0014959	8.482	0.0405493	8.482	-0.00204978
8.482	0.40145	8.483	0.0326484	8.483	0.0330479	8.483	-0.0022611	8.483	0.00166507	8.483	0.0403108	8.483	-0.00271949
8.483	0.401076	8.484	0.0330959	8.484	0.0331288	8.484	-0.00283662	8.484	0.00156762	8.484	0.0397036	8.484	-0.00241403
8.484	0.401126	8.484	0.0339584	8.485	0.0336599	8.485	-0.00219593	8.485	0.00010769	8.485	0.039041	8.485	-0.00209464
8.484	0.401149	8.485	0.0354984	8.485	0.0337649	8.485	-0.00199983	8.486	-0.000288522	8.486	0.039067	8.485	-0.00211787
8.485	0.400985	8.486	0.0368406	8.486	0.0335566	8.486	-0.00162663	8.486	0.000210889	8.486	0.0392121	8.486	-0.00188458
8.486	0.401174	8.487	0.0380275	8.487	0.0339974	8.487	-0.00218055	8.487	-0.00071676	8.487	0.0391481	8.487	-0.00163773
8.487	0.401621	8.488	0.0386078	8.488	0.0343012	8.488	-0.00208473	8.488	-0.000795113	8.488	0.0386375	8.488	-0.000962762
8.488	0.401243	8.488	0.0380869	8.489	0.0347851	8.489	-0.00217502	8.489	-0.000244532	8.489	0.0384985	8.489	-0.00103704
8.489	0.401213	8.489	0.0383244	8.49	0.0340975	8.49	-0.0015142	8.49	-0.00152847	8.49	0.0378325	8.49	-0.00112971
8.489	0.401722	8.49	0.0389101	8.49	0.0338464	8.49	-0.00149323	8.491	-0.00223083	8.491	0.037747	8.49	-0.000487996
8.49	0.401035	8.491	0.0395329	8.491	0.0340445	8.491	-0.00172357	8.491	-0.00162876	8.491	0.0377144	8.491	0.00083502
8.491	0.401068	8.492	0.0406645	8.492	0.0353813	8.492	-0.00169412	8.492	-0.00146493	8.492	0.0375484	8.492	0.00112469
8.492	0.400796	8.493	0.0414641	8.493	0.0348557	8.493	-0.00234197	8.493	-0.000916088	8.493	0.036989	8.493	0.00222054
8.493	0.400972	8.493	0.0419343	8.494	0.0332899	8.494	-0.00274975	8.494	-0.00142702	8.494	0.0370133	8.494	0.00294968
8.494	0.402215	8.494	0.0417365	8.495	0.0324083	8.495	-0.00245407	8.495	-0.00136157	8.495	0.0365631	8.495	0.00344357
8.494	0.402587	8.495	0.0410555	8.495	0.031915	8.495	-0.00297333	8.496	-0.0010756	8.496	0.0365789	8.495	0.00382535
8.495	0.40262	8.496	0.0404212	8.496	0.0316755	8.496	-0.003328	8.496	-0.00115194	8.496	0.0368558	8.496	0.00420917
8.496	0.403059	8.497	0.0391485	8.497	0.0324259	8.497	-0.00332409	8.497	-0.00159263	8.497	0.0360477	8.497	0.00422135
8.497	0.40333	8.498	0.0376728	8.498	0.0337016	8.498	-0.00168119	8.498	-0.00204686	8.498	0.0354402	8.498	0.00325509
8.498	0.403266	8.498	0.0368225	8.499	0.034172	8.499	-0.00100542	8.499	-0.00229142	8.499	0.0359044	8.499	0.00412308
8.499	0.402667	8.499	0.0372769	8.5	0.0332432	8.5	-0.00116796	8.5	-0.00174659	8.5	0.0358418	8.5	0.00424683
8.499	0.401562	8.5	0.0382603	8.5	0.0317964	8.5	-0.000129695	8.501	-0.0023105	8.501	0.0352814	8.5	0.00558262
8.5	0.401824	8.501	0.0388704	8.501	0.0317832	8.501	-0.000111039	8.501	-0.001636	8.501	0.0345441	8.501	0.0058712
8.501	0.402918	8.502	0.0387961	8.502	0.0317924	8.502	0.000626338	8.502	-0.00226283	8.502	0.0344599	8.502	0.00607487
8.502	0.403025	8.503	0.0386097	8.503	0.031089	8.503	0.00204576	8.503	-0.00222111	8.503	0.0337312	8.503	0.00676053
8.503	0.403602	8.503	0.0385175	8.504	0.0309763	8.504	0.00323694	8.504	-0.00205992	8.504	0.0330131	8.504	0.00752806
8.504	0.403576	8.504	0.0384656	8.505	0.0307005	8.505	0.00385243	8.505	-0.00230423	8.505	0.0336127	8.505	0.00882428
8.504	0.403243	8.505	0.0388754	8.505	0.0311642	8.505	0.00450163	8.506	-0.00344699	8.506	0.032981	8.505	0.00879392
8.505	0.404631	8.506	0.0389495	8.506	0.0317429	8.506	0.00529583	8.506	-0.00386639	8.506	0.0326763	8.506	0.00930061
8.506	0.405422	8.507	0.0386579	8.507	0.031643	8.507	0.00520231	8.507	-0.00324161	8.507	0.0329514	8.507	0.00923748
8.507	0.405494	8.508	0.0391057	8.508	0.0317259	8.508	0.00624765	8.508	-0.00346395	8.508	0.033826	8.508	0.00934981
8.508	0.404912	8.508	0.0395248	8.509	0.0324602	8.509	0.00624377	8.509	-0.00367393	8.509	0.0347397	8.509	0.00981377
8.509	0.404875	8.509	0.0398133	8.51	0.0331485	8.51	0.00659552	8.51	-0.00400844	8.51	0.034465	8.51	0.0105211
8.509	0.40589	8.51	0.0394554	8.51	0.0327652	8.51	0.00669	8.511	-0.00302426	8.511	0.0343199	8.51	0.0107765
8.51	0.406838	8.511	0.039386	8.511	0.0324666	8.511	0.00635727	8.511	-0.00189872	8.511	0.0340342	8.511	0.0104392
8.511	0.407001	8.512	0.0395366	8.512	0.03238	8.512	0.0073749	8.512	-0.00104447	8.512	0.034152	8.512	0.00984024
8.512	0.407814	8.513	0.0397668	8.513	0.0324063	8.513	0.00756046	8.513	-0.000406157	8.513	0.0340808	8.513	0.00957924
8.513	0.408306	8.513	0.039111	8.514	0.031917	8.514	0.00674402	8.514	0.000482927	8.514	0.033866	8.514	0.00972263
8.514	0.408165	8.514	0.0389333	8.515	0.0316525	8.515	0.00710346	8.515	0.000856764	8.515	0.0344716	8.515	0.0100491
8.514	0.408295	8.515	0.0399725	8.515	0.0315635	8.515	0.00732638	8.516	0.00177407	8.516	0.0345792	8.515	0.0100751
8.515	0.40869	8.516	0.0405689	8.516	0.0308408	8.516	0.00762173	8.516	0.00210018	8.516	0.0350001	8.516	0.0109576
8.516	0.408633	8.517	0.0399795	8.517	0.0304678	8.517	0.00695802	8.517	0.00236409	8.517	0.0353559	8.517	0.01156
8.517	0.408878	8.518	0.0398416	8.518	0.0310553	8.518	0.00655166	8.518	0.00227688	8.518	0.0353165	8.518	0.0119073
8.518	0.409029	8.518	0.0390383	8.519	0.0303578	8.519	0.0058591	8.519	0.00173711	8.519	0.0356243	8.519	0.0125541
8.519	0.408627	8.519	0.0386536	8.52	0.0300878	8.52	0.00640903	8.52	0.00202352	8.52	0.0358915	8.52	0.0130933
8.519	0.408516	8.52	0.0390093	8.52	0.0298381	8.52	0.00610045	8.521	0.00147221	8.521	0.0362251	8.52	0.0135918
8.52	0.408171	8.521	0.0390978	8.521	0.0297644	8.521	0.00632477	8.521	0.00138163	8.521	0.0357366	8.521	0.0130181
8.521	0.407483	8.522	0.03986	8.522	0.0296211	8.522	0.00630741	8.522	0.00126831	8.522	0.0358356	8.522	0.0127813
8.522	0.406723	8.523	0.0403541	8.523	0.0294628	8.523	0.00643331	8.523	0.0013512	8.523	0.03575	8.523	0.0126499
8.523	0.405843	8.523	0.0403136	8.524	0.0292554	8.524	0.00678361	8.524	0.000622587	8.524	0.0345212	8.524	0.0130586
8.524	0.405649	8.524	0.0408965	8.524	0.0290535	8.525	0.00711114	8.525	0.000802191	8.525	0.0342453	8.525	0.0133285
8.524	0.40537	8.525	0.0413043	8.525	0.0290748	8.525	0.00819544	8.526	0.000457414	8.526	0.0345923	8.525	0.0137189
8.525	0.40506	8.526	0.0408927	8.526	0.0292702	8.526	0.0075387	8.526	0.0012696	8.526	0.035711	8.526	0.0140579
8.526	0.405046	8.527	0.0398501	8.527	0.0295737	8.527	0.00797973	8.527	0.00197043	8.527	0.0363907	8.527	0.0145146
8.527	0.404924	8.528	0.0393858	8.528	0.0295872	8.528	0.00712603	8.528	0.00193241	8.528	0.0364527	8.528	0.0143176
8.528	0.404208	8.528	0.0391339	8.529	0.0295698	8.529	0.0075829	8.529	0.00259994	8.529	0.0367518	8.529	0.0144213
8.529	0.403451	8.529	0.0388381	8.529	0.0291954	8.53	0.00717293	8.53	0.00266148	8.53	0.0370641	8.53	0.0141901
8.529	0.403615	8.53	0.0388078	8.53	0.0289766	8.53	0.00746142	8.531	0.00347527	8.531	0.0371211	8.53	0.0147527
8.53	0.404305	8.531	0.0381986	8.531	0.0291222	8.531	0.00690578	8.531	0.00405616	8.531	0.0379941	8.531	0.015268
8.531	0.404152	8.532	0.037815	8.532	0.0293771	8.532	0.00692621	8.532	0.00440772	8.532	0.0382311	8.532	0.0159596
8.532	0.404289	8.533	0.0367292	8.533	0.0287863	8.533	0.00745767	8.533	0.00434035	8.533	0.0385282	8.533	0.0153912
8.533	0.40491	8.533	0.0360236	8.534	0.0277593	8.534	0.00802178	8.534	0.00422735	8.534	0.0386264	8.534	0.0149866
8.534	0.405419	8.534	0.0356494	8.534	0.0278364	8.535	0.00806016	8.535	0.0041942	8.535	0.0398809	8.534	0.0142303
8.534	0.405942	8.535	0.0351666	8.535	0.0286729	8.535	0.00905997	8.536	0.0046324	8.536	0.0397655	8.535	0.0135385
8.535	0.404682	8.536	0.0351075	8.536	0.0291496	8.536	0.0103642	8.536	0.00392372	8.536	0.039286	8.536	0.0135065
8.536	0.402901	8.537	0.0357739	8.537	0.0288036	8.537	0.0102989	8.537	0.00341149	8.537	0.0387167	8.537	0.0133779
8.537	0.401836	8.538	0.0368363	8.538	0.0278253	8.538	0.0105313	8.538	0.00328026	8.538	0.0383091	8.538	0.0126652
8.538	0.401774	8.538	0.0377191	8.539	0.0262048	8.539	0.01088	8.539	0.0036241	8.539	0.0376984	8.539	0.0128489
8.539	0.402282	8.539	0.0382798	8.539	0.02567	8.54	0.0101002	8.54	0.00360631	8.54	0.0388302	8.539	0.0130343
8.539	0.402421	8.54	0.0387883	8.54	0.0250341	8.54	0.0105618	8.541	0.00396083	8.541	0.038761	8.54	0.0133444
8.54	0.402358	8.541	0.0393638	8.541	0.02585	8.541	0.0109088	8.541	0.00290317	8.541	0.0384813	8.541	0.0133985
8.541	0.40273	8.542	0.0398335	8.542	0.0271533	8.542	0.0104114	8.542	0.00370945	8.542	0.0391708	8.542	0.0124027
8.542	0.402403	8.543	0.039562	8.543	0.0283898	8.543	0.0108474	8.543	0.00327509	8.543	0.0392384	8.543	0.0122378
8.543	0.401601	8.543	0.0394832	8.544	0.0289217	8.544	0.0098386	8.544	0.00451471	8.544	0.0393135	8.544	0.0120642
8.544	0.401255	8.544	0.0396228	8.544	0.0290757	8.545	0.00883424	8.545	0.0044389	8.545	0.039344	8.544	0.0118754
8.544	0.400848	8.545	0.0394177	8.545	0.030118	8.545	0.00861757	8.546	0.0042092	8.546	0.0410111	8.545	0.011319
8.545	0.401146	8.546	0.039859	8.546	0.0300176	8.546	0.00929586	8.546	0.00496841	8.546	0.0425241	8.546	0.0113062
8.546	0.400586	8.547	0.0396158	8.547	0.0293667	8.547	0.0090825	8.547	0.00491081	8.547	0.0444646	8.547	0.0111098
8.547	0.399821	8.548	0.0391586	8.548	0.0294904	8.548	0.00883316	8.548	0.00634092	8.548	0.0452035	8.548	0.0114745
8.548	0.399717	8.548	0.0400595	8.549	0.0293855	8.549	0.00940202	8.549	0.00676334	8.549	0.0456305	8.549	0.0120492
8.549	0.399321	8.549	0.0410732	8.549	0.0288937	8.55	0.00864907	8.55	0.00667938	8.55	0.0453199	8.549	0.0121932
8.549	0.399099	8.55	0.0413941	8.55	0.0271364	8.55	0.00858261	8.551	0.00714229	8.551	0.044905	8.55	0.0127632
8.55	0.399355	8.551	0.0415636	8.551	0.0265357	8.551	0.0100936	8.551	0.00670629	8.551	0.0451326	8.551	0.0124642
8.551	0.39891	8.552	0.0419516	8.552	0.0270468	8.552	0.0106367	8.552	0.00594325	8.552	0.0453614	8.552	0.0121281
8.552	0.398277	8.553	0.0424018	8.553	0.027173	8.553	0.00991529	8.553	0.00585747	8.553	0.0443876	8.553	0.0118893
8.553	0.398062	8.553	0.0424919	8.554	0.0267268	8.554	0.0094576	8.554	0.00547567	8.554	0.0442793	8.554	0.0116461
8.554	0.397603	8.554	0.042563	8.554	0.026968	8.554	0.0106592	8.555	0.00544766	8.555	0.043585	8.554	0.0122169
8.554	0.397419	8.555	0.0433194	8.555	0.0268446	8.555	0.0109137	8.556	0.00501106	8.556	0.044887	8.555	0.0119579
8.555	0.397979	8.556	0.0433262	8.556	0.0266259	8.556	0.0109419	8.556	0.00352991	8.556	0.0446403	8.556	0.0113789
8.556	0.397603	8.557	0.0429551	8.557	0.0265366	8.557	0.0106086	8.557	0.00264991	8.557	0.0455817	8.557	0.0111805
8.557	0.397982	8.558	0.0431765	8.558	0.0274268	8.558	0.0105184	8.558	0.00211228	8.558	0.0456528	8.558	0.0100711
8.558	0.398025	8.558	0.0428574	8.559	0.0287023	8.559	0.0117321	8.559	0.00213355	8.559	0.0450756	8.559	0.0100171
8.559	0.398564	8.559	0.0427375	8.559	0.028801	8.559	0.0129307	8.56	0.00121335	8.56	0.0460255	8.559	0.00987807
8.559	0.398333	8.56	0.043751	8.56	0.0292976	8.56	0.0128591	8.56	0.000634432	8.561	0.0461807	8.56	0.00978185
8.56	0.399022	8.561	0.0445288	8.561	0.0296215	8.561	0.0127378	8.561	0.000461636	8.561	0.0466741	8.561	0.00947246
8.561	0.399669	8.562	0.0445049	8.562	0.0307844	8.562	0.0137159	8.562	0.00144316	8.562	0.0468612	8.562	0.00970164
8.562	0.399319	8.563	0.0446156	8.563	0.0315023	8.563	0.0126067	8.563	0.000562968	8.563	0.0465655	8.563	0.010306
8.563	0.399315	8.563	0.0446387	8.564	0.0321511	8.564	0.012251	8.564	0.000379605	8.564	0.0459336	8.564	0.00980543
8.564	0.399216	8.564	0.0444056	8.564	0.0327906	8.564	0.0124726	8.565	1.35e-05	8.565	0.0459473	8.564	0.00932404
8.564	0.40019	8.565	0.0441777	8.565	0.0328828	8.565	0.0127967	8.565	0.000749997	8.566	0.0474423	8.565	0.00924502
8.565	0.400467	8.566	0.0438965	8.566	0.0326559	8.566	0.0126432	8.566	0.000989731	8.566	0.0473503	8.566	0.00953024
8.566	0.400535	8.567	0.0438843	8.567	0.0327709	8.567	0.0124743	8.567	0.00197625	8.567	0.0471613	8.567	0.00972374
8.567	0.401054	8.568	0.0443867	8.568	0.0328369	8.568	0.0130651	8.568	0.00306925	8.568	0.0463913	8.568	0.00992139
8.568	0.401257	8.568	0.0447144	8.569	0.0323923	8.569	0.0131346	8.569	0.00278772	8.569	0.045975	8.569	0.00991985
8.568	0.40168	8.569	0.0444419	8.569	0.0319161	8.569	0.0131286	8.57	0.00274309	8.57	0.0468379	8.569	0.00966224
8.569	0.402163	8.57	0.0442727	8.57	0.0316122	8.57	0.0128892	8.57	0.00304612	8.57	0.0469247	8.57	0.00934711
8.57	0.403047	8.571	0.0447641	8.571	0.0321083	8.571	0.0127041	8.571	0.00356065	8.571	0.0479304	8.571	0.00935635
8.571	0.403666	8.572	0.044786	8.572	0.0322769	8.572	0.0133359	8.572	0.00320781	8.572	0.0478321	8.572	0.0093355
8.572	0.403722	8.573	0.0446378	8.573	0.0319388	8.573	0.0133755	8.573	0.00337398	8.573	0.0463568	8.573	0.00949226
8.573	0.403488	8.573	0.044745	8.574	0.0319061	8.574	0.0140851	8.574	0.00308229	8.574	0.046164	8.574	0.00891276
8.573	0.403859	8.574	0.044974	8.574	0.032304	8.574	0.0144343	8.575	0.00249727	8.575	0.0468075	8.574	0.0084788
8.574	0.403924	8.575	0.0449699	8.575	0.0327099	8.575	0.0139609	8.575	0.00291182	8.575	0.0466214	8.575	0.00929534
8.575	0.403662	8.576	0.0451765	8.576	0.0329361	8.576	0.014917	8.576	0.00305151	8.576	0.0456177	8.576	0.00984053
8.576	0.40406	8.577	0.0458266	8.577	0.0324332	8.577	0.0139989	8.577	0.00321865	8.577	0.0449607	8.577	0.00981583
8.577	0.404549	8.577	0.0455328	8.578	0.0325028	8.578	0.0136004	8.578	0.00332414	8.578	0.0454968	8.578	0.00990972
8.578	0.405692	8.578	0.0449099	8.579	0.0331364	8.579	0.0140859	8.579	0.00422499	8.579	0.0459266	8.579	0.00964628
8.578	0.406534	8.579	0.0452578	8.579	0.0334696	8.579	0.0134687	8.58	0.0047696	8.58	0.0468717	8.579	0.00955229
8.579	0.406207	8.58	0.0460054	8.58	0.0339303	8.58	0.0134052	8.58	0.00443694	8.58	0.0469833	8.58	0.00950978
8.58	0.40554	8.581	0.0466521	8.581	0.0338152	8.581	0.0146478	8.581	0.00485305	8.581	0.0466256	8.581	0.00993012
8.581	0.404943	8.582	0.0468952	8.582	0.0335442	8.582	0.0139723	8.582	0.00519497	8.582	0.0459398	8.582	0.0100844
8.582	0.404649	8.582	0.0461965	8.583	0.0329273	8.583	0.0140554	8.583	0.00513769	8.583	0.0465365	8.583	0.0102563
8.583	0.405482	8.583	0.0448979	8.584	0.0325321	8.584	0.0141963	8.584	0.00467024	8.584	0.0460947	8.584	0.0109533
8.583	0.405484	8.584	0.0443495	8.584	0.0313747	8.584	0.0145907	8.585	0.00486562	8.585	0.0461406	8.584	0.0117385
8.584	0.405833	8.585	0.0444097	8.585	0.0305066	8.585	0.0163222	8.585	0.00546706	8.585	0.0464329	8.585	0.0122513
8.585	0.406377	8.586	0.0442362	8.586	0.0297357	8.586	0.0165442	8.586	0.00511453	8.586	0.0463591	8.586	0.0119391
8.586	0.406648	8.587	0.0438458	8.587	0.0285944	8.587	0.0164377	8.587	0.00491267	8.587	0.0464183	8.587	0.0118601
8.587	0.406971	8.587	0.0434053	8.588	0.0283191	8.588	0.0171544	8.588	0.00449322	8.588	0.045494	8.588	0.0114295
8.588	0.40717	8.588	0.0436833	8.589	0.0292937	8.589	0.0176144	8.589	0.00499179	8.589	0.0436455	8.589	0.0111386
8.588	0.406802	8.589	0.0436718	8.589	0.0295555	8.589	0.0180478	8.59	0.00443194	8.59	0.0436884	8.589	0.010559
8.589	0.406274	8.59	0.0423591	8.59	0.0296189	8.59	0.0173853	8.59	0.00467772	8.59	0.0431467	8.59	0.00985592
8.59	0.405882	8.591	0.0415698	8.591	0.0299688	8.591	0.017219	8.591	0.00496531	8.591	0.0423934	8.591	0.00928596
8.591	0.406043	8.592	0.0413073	8.592	0.0304123	8.592	0.017635	8.592	0.00450721	8.592	0.0423556	8.592	0.00902924
8.592	0.405667	8.592	0.0419135	8.593	0.030232	8.593	0.0165329	8.593	0.00412516	8.593	0.0416796	8.593	0.00872211
8.593	0.405469	8.593	0.04181	8.594	0.0294784	8.594	0.0165632	8.594	0.00435332	8.594	0.0410817	8.594	0.00855052
8.593	0.4059	8.594	0.0415914	8.594	0.0295959	8.594	0.0179518	8.595	0.00387085	8.595	0.0427495	8.594	0.00821735
8.594	0.406254	8.595	0.0418471	8.595	0.0306613	8.595	0.0182274	8.595	0.00354108	8.595	0.0427786	8.595	0.00777
8.595	0.406501	8.596	0.0421737	8.596	0.0310508	8.596	0.0175039	8.596	0.00334244	8.596	0.0441574	8.596	0.00727016
8.596	0.406517	8.597	0.0423018	8.597	0.0311669	8.597	0.017962	8.597	0.00330284	8.597	0.0426788	8.597	0.00718981
8.597	0.406174	8.597	0.0422173	8.598	0.0319153	8.598	0.0184746	8.598	0.00449176	8.598	0.0432015	8.598	0.00697113
8.598	0.406578	8.598	0.0419653	8.599	0.0336849	8.599	0.0193795	8.599	0.00504974	8.599	0.0423555	8.599	0.00641116
8.598	0.406601	8.599	0.0409091	8.599	0.0341227	8.599	0.0193892	8.6	0.00608923	8.6	0.0423047	8.599	0.00615286
8.599	0.406751	8.6	0.0412467	8.6	0.0340995	8.6	0.0183507	8.6	0.00601531	8.6	0.0424185	8.6	0.00529915
8.6	0.406608	8.601	0.0420242	8.601	0.0346631	8.601	0.0177224	8.601	0.00675312	8.601	0.0417522	8.601	0.00438581
8.601	0.406505	8.602	0.0419936	8.602	0.035078	8.602	0.0173225	8.602	0.00761111	8.602	0.0407711	8.602	0.00407913
8.602	0.406282	8.602	0.0420783	8.603	0.0348451	8.603	0.016793	8.603	0.0076618	8.603	0.0400634	8.603	0.00483291
8.603	0.405898	8.603	0.0418751	8.604	0.0338924	8.604	0.017013	8.604	0.00717123	8.604	0.040256	8.604	0.00524028
8.603	0.405515	8.604	0.0417381	8.604	0.0332638	8.604	0.0181048	8.605	0.00825863	8.605	0.0403353	8.604	0.00482125
8.604	0.405177	8.605	0.0416571	8.605	0.0322452	8.605	0.0190499	8.605	0.0082007	8.605	0.0405035	8.605	0.00531683
8.605	0.405374	8.606	0.0407341	8.606	0.0313135	8.606	0.0194399	8.606	0.008838	8.606	0.0402325	8.606	0.00564501
8.606	0.405709	8.607	0.0407248	8.607	0.0312595	8.607	0.0191544	8.607	0.00974071	8.607	0.0403054	8.607	0.00520277
8.607	0.405788	8.607	0.0411872	8.608	0.0320257	8.608	0.0192994	8.608	0.00976334	8.608	0.0404385	8.608	0.00445841
8.608	0.405391	8.608	0.0407813	8.609	0.031909	8.609	0.0192674	8.609	0.0103667	8.609	0.0402379	8.609	0.00347959
8.608	0.405539	8.609	0.0399793	8.609	0.032263	8.609	0.0189355	8.61	0.00992683	8.61	0.0401966	8.609	0.00281148
8.609	0.405214	8.61	0.0398577	8.61	0.0333888	8.61	0.0185891	8.61	0.0103137	8.61	0.0411301	8.61	0.0032553
8.61	0.404871	8.611	0.0400508	8.611	0.0347023	8.611	0.0187353	8.611	0.0113842	8.611	0.0407743	8.611	0.00367458
8.611	0.404826	8.612	0.0395877	8.612	0.0348802	8.612	0.0178122	8.612	0.0122941	8.612	0.041346	8.612	0.0038272
8.612	0.405146	8.612	0.0393193	8.613	0.0351536	8.613	0.0174797	8.613	0.0127775	8.613	0.0398675	8.613	0.00375835
8.613	0.404479	8.613	0.039522	8.614	0.0352139	8.614	0.0166235	8.614	0.0123832	8.614	0.040491	8.614	0.00343553
8.613	0.403686	8.614	0.0398043	8.614	0.0355581	8.614	0.0170233	8.615	0.0120553	8.615	0.0409037	8.614	0.00315072
8.614	0.403745	8.615	0.0397821	8.615	0.0356199	8.615	0.0161342	8.615	0.0118274	8.615	0.0408945	8.615	0.00333619
8.615	0.403656	8.616	0.04071	8.616	0.035737	8.616	0.0154873	8.616	0.0129234	8.616	0.0404214	8.616	0.00348842
8.616	0.403557	8.617	0.0413607	8.617	0.0356974	8.617	0.0154407	8.617	0.0127063	8.617	0.0413216	8.617	0.00270166
8.617	0.404046	8.617	0.0407569	8.618	0.0351924	8.618	0.014925	8.618	0.0125227	8.618	0.0413702	8.618	0.00190745
8.618	0.403632	8.618	0.040477	8.618	0.0351967	8.619	0.0145566	8.619	0.0123162	8.619	0.042025	8.619	0.00195192
8.618	0.403537	8.619	0.0408829	8.619	0.0354019	8.619	0.0138894	8.62	0.0136194	8.62	0.0419322	8.619	0.0017086
8.619	0.403964	8.62	0.0410578	8.62	0.0351878	8.62	0.0136923	8.62	0.0135485	8.62	0.0426209	8.62	0.00146058
8.62	0.40355	8.621	0.0402523	8.621	0.0351179	8.621	0.0141891	8.621	0.0124116	8.621	0.0421052	8.621	0.00153807
8.621	0.404265	8.622	0.0394716	8.622	0.0354655	8.622	0.0151469	8.622	0.0123754	8.622	0.0419197	8.622	0.000850831
8.622	0.404667	8.622	0.0392725	8.623	0.035864	8.623	0.0136469	8.623	0.011959	8.623	0.0412942	8.623	0.000650337
8.623	0.404945	8.623	0.0392641	8.623	0.0361556	8.624	0.0137184	8.624	0.0115172	8.624	0.0413749	8.623	0.000393963
8.623	0.405431	8.624	0.0390012	8.624	0.0366895	8.624	0.0135985	8.625	0.0123709	8.625	0.0415934	8.624	0.000154587
8.624	0.405147	8.625	0.0390441	8.625	0.0371896	8.625	0.0125931	8.625	0.0134312	8.625	0.0421255	8.625	0.000640553
8.625	0.405517	8.626	0.0391583	8.626	0.0370409	8.626	0.0119966	8.626	0.0147887	8.626	0.0422343	8.626	0.000309392
8.626	0.40596	8.627	0.0386805	8.627	0.0371522	8.627	0.0107394	8.627	0.014007	8.627	0.0416535	8.627	-0.000270045
8.627	0.404526	8.627	0.0381004	8.628	0.0378429	8.628	0.0108798	8.628	0.0146265	8.628	0.0422315	8.628	0.000188053
8.628	0.403472	8.628	0.0374788	8.628	0.0395067	8.629	0.0110517	8.629	0.0155227	8.629	0.0420106	8.628	0.000469387
8.628	0.402473	8.629	0.0375246	8.629	0.0403938	8.629	0.00991685	8.63	0.0159735	8.63	0.0419473	8.629	0.00040027
8.629	0.40343	8.63	0.0379136	8.63	0.0398418	8.63	0.00934142	8.63	0.015461	8.63	0.0417339	8.63	0.000372341
8.63	0.40407	8.631	0.0380021	8.631	0.0395246	8.631	0.00867719	8.631	0.0157552	8.631	0.0415136	8.631	0.00059555
8.631	0.403637	8.632	0.0383599	8.632	0.0400034	8.632	0.00842942	8.632	0.0144845	8.632	0.0421423	8.632	0.000838474
8.632	0.40442	8.632	0.0374934	8.633	0.040663	8.633	0.00818863	8.633	0.0138901	8.633	0.0429566	8.633	0.000951105
8.633	0.404254	8.633	0.0361868	8.633	0.0414032	8.634	0.00758906	8.634	0.0141167	8.634	0.0438024	8.633	0.000751142
8.633	0.404126	8.634	0.0355825	8.634	0.0415394	8.634	0.00703504	8.635	0.0151148	8.635	0.0444874	8.634	0.00103731
8.634	0.404743	8.635	0.0357895	8.635	0.0415054	8.635	0.00675433	8.635	0.0135073	8.635	0.0443915	8.635	0.00156079
8.635	0.404409	8.636	0.0352337	8.636	0.0414756	8.636	0.00682972	8.636	0.0146158	8.636	0.0434152	8.636	0.00167335
8.636	0.40441	8.637	0.0347114	8.637	0.0408904	8.637	0.00684708	8.637	0.0154579	8.637	0.0434882	8.637	0.00235289
8.637	0.404987	8.637	0.0347559	8.638	0.0406898	8.638	0.00705469	8.638	0.0147134	8.638	0.042313	8.638	0.00326318
8.638	0.405253	8.638	0.0344015	8.638	0.0407315	8.639	0.00734474	8.639	0.0151816	8.639	0.0424826	8.638	0.00368507
8.638	0.405106	8.639	0.0341881	8.639	0.0402146	8.639	0.0066964	8.64	0.0151003	8.64	0.0429754	8.639	0.00387534
8.639	0.404087	8.64	0.0351979	8.64	0.0393047	8.64	0.00689516	8.64	0.0150452	8.64	0.0436006	8.64	0.00436088
8.64	0.403467	8.641	0.0360067	8.641	0.0383751	8.641	0.00676084	8.641	0.0151243	8.641	0.0430782	8.641	0.00497532
8.641	0.402786	8.642	0.0355367	8.642	0.0377608	8.642	0.0066628	8.642	0.015692	8.642	0.0424203	8.642	0.00574486
8.642	0.402666	8.642	0.0346977	8.643	0.037032	8.643	0.00558325	8.643	0.0155704	8.643	0.0425109	8.643	0.006526
8.643	0.403067	8.643	0.0345387	8.643	0.0365303	8.644	0.00596332	8.644	0.016018	8.644	0.0431482	8.643	0.00708901
8.643	0.40216	8.644	0.0336542	8.644	0.0362696	8.644	0.00641385	8.645	0.0160902	8.645	0.0434653	8.644	0.00702822
8.644	0.401935	8.645	0.0337166	8.645	0.0365743	8.645	0.00590706	8.645	0.0154877	8.645	0.0440662	8.645	0.00667246
8.645	0.402332	8.646	0.0341111	8.646	0.0371077	8.646	0.00560695	8.646	0.015285	8.646	0.0443873	8.646	0.00679544
8.646	0.403477	8.647	0.0331603	8.647	0.0375022	8.647	0.00429417	8.647	0.0152913	8.647	0.0444215	8.647	0.00656406
8.647	0.403616	8.647	0.0342311	8.648	0.0378577	8.648	0.0035645	8.648	0.0153429	8.648	0.0438083	8.648	0.00624446
8.648	0.402851	8.648	0.0348641	8.648	0.0377834	8.649	0.00387208	8.649	0.0152263	8.649	0.0438239	8.648	0.00642294
8.648	0.402546	8.649	0.034126	8.649	0.0380211	8.649	0.00365684	8.65	0.0149321	8.65	0.0442526	8.649	0.00685351
8.649	0.402479	8.65	0.0338403	8.65	0.0389075	8.65	0.00352595	8.65	0.014065	8.65	0.0440822	8.65	0.00761259
8.65	0.402083	8.651	0.0341067	8.651	0.0391416	8.651	0.00284823	8.651	0.0138759	8.651	0.044213	8.651	0.00793726
8.651	0.402686	8.652	0.0338173	8.652	0.0382636	8.652	0.00237698	8.652	0.0131405	8.652	0.0431074	8.652	0.00728954
8.652	0.402525	8.652	0.0333542	8.653	0.0370978	8.653	0.00208062	8.653	0.012477	8.653	0.0422183	8.653	0.00719283
8.652	0.402155	8.653	0.0333392	8.653	0.0364305	8.653	0.00241343	8.654	0.0113193	8.654	0.0417754	8.653	0.00722967
8.653	0.400973	8.654	0.0340162	8.654	0.0356715	8.654	0.00327033	8.655	0.0109812	8.655	0.0418719	8.654	0.00669684
8.654	0.400677	8.655	0.0343171	8.655	0.0357831	8.655	0.00380469	8.655	0.0114798	8.655	0.0416415	8.655	0.006758
8.655	0.401272	8.656	0.0341819	8.656	0.0355019	8.656	0.00321802	8.656	0.0117944	8.656	0.0419997	8.656	0.00715671
8.656	0.400594	8.657	0.034978	8.657	0.0347978	8.657	0.00365741	8.657	0.0118693	8.657	0.0425413	8.657	0.0073428
8.657	0.400127	8.657	0.034069	8.658	0.0350182	8.658	0.00403605	8.658	0.0119981	8.658	0.0418042	8.658	0.00764618
8.657	0.400003	8.658	0.0325239	8.658	0.0358645	8.658	0.00408032	8.659	0.0111213	8.659	0.0408565	8.658	0.00743908
8.658	0.400096	8.659	0.0328533	8.659	0.0363176	8.659	0.0046823	8.659	0.0109715	8.66	0.04144	8.659	0.00714577
8.659	0.399274	8.66	0.033521	8.66	0.0362534	8.66	0.0056707	8.66	0.0106199	8.66	0.0418525	8.66	0.00714145
8.66	0.398545	8.661	0.0337115	8.661	0.0362674	8.661	0.0060601	8.661	0.00946995	8.661	0.0421789	8.661	0.00685089
8.661	0.398859	8.662	0.0342415	8.662	0.0362268	8.662	0.00608969	8.662	0.00920298	8.662	0.0411663	8.662	0.00614256
8.662	0.398409	8.662	0.0346358	8.663	0.0359415	8.663	0.00610971	8.663	0.00992363	8.663	0.0411112	8.663	0.00574835
8.662	0.398505	8.663	0.0353684	8.663	0.035464	8.663	0.00518622	8.664	0.0102899	8.664	0.0414356	8.663	0.00561096
8.663	0.398038	8.664	0.0362348	8.664	0.0355449	8.664	0.00528787	8.664	0.010365	8.665	0.041638	8.664	0.00492048
8.664	0.398879	8.665	0.036275	8.665	0.0355922	8.665	0.00502945	8.665	0.0102087	8.665	0.0422852	8.665	0.0042265
8.665	0.398623	8.666	0.0365835	8.666	0.0351911	8.666	0.00488228	8.666	0.00942611	8.666	0.0422009	8.666	0.00353334
8.666	0.398048	8.667	0.036527	8.667	0.0348766	8.667	0.00581907	8.667	0.00848774	8.667	0.0414715	8.667	0.00282668
8.667	0.397899	8.667	0.0371614	8.668	0.0352064	8.668	0.00612597	8.668	0.00809891	8.668	0.0417989	8.668	0.00281084
8.667	0.397635	8.668	0.0376944	8.668	0.0360465	8.668	0.00594594	8.669	0.00761648	8.669	0.041822	8.668	0.00335335
8.668	0.397518	8.669	0.0380777	8.669	0.0363611	8.669	0.00509495	8.669	0.00716543	8.669	0.0409504	8.669	0.00305673
8.669	0.398594	8.67	0.0386059	8.67	0.0356006	8.67	0.00491767	8.67	0.00698587	8.67	0.0405845	8.67	0.00311657
8.67	0.399451	8.671	0.0385978	8.671	0.0350971	8.671	0.00503378	8.671	0.00656242	8.671	0.0406089	8.671	0.00326336
8.671	0.398651	8.671	0.0392359	8.672	0.0350579	8.672	0.00545085	8.672	0.00708928	8.672	0.0409565	8.672	0.00353249
8.672	0.398467	8.672	0.0396002	8.673	0.0346555	8.673	0.00563347	8.673	0.00635129	8.673	0.0406536	8.673	0.00367675
8.672	0.398993	8.673	0.0392965	8.673	0.0338364	8.673	0.00615599	8.674	0.00642121	8.674	0.0411667	8.673	0.00433882
8.673	0.398076	8.674	0.0396282	8.674	0.0331272	8.674	0.00705715	8.674	0.00654453	8.674	0.0409664	8.674	0.00443155
8.674	0.398852	8.675	0.0403791	8.675	0.0324974	8.675	0.00705722	8.675	0.00545067	8.675	0.0406972	8.675	0.00448479
8.675	0.399821	8.676	0.0399116	8.676	0.0324967	8.676	0.00807698	8.676	0.00490077	8.676	0.041622	8.676	0.00466894
8.676	0.39962	8.676	0.0389549	8.677	0.0331606	8.677	0.00846655	8.677	0.00568305	8.677	0.0419245	8.677	0.00552805
8.677	0.400327	8.677	0.0394397	8.678	0.0337986	8.678	0.00809819	8.678	0.00437364	8.678	0.0425496	8.678	0.00670913
8.677	0.39908	8.678	0.0401217	8.678	0.0338676	8.678	0.00826047	8.679	0.00335149	8.679	0.0430575	8.678	0.00722286
8.678	0.398261	8.679	0.039599	8.679	0.034271	8.679	0.00821185	8.679	0.00361893	8.679	0.0448102	8.679	0.0078318
8.679	0.398195	8.68	0.0394723	8.68	0.0341155	8.68	0.00805852	8.68	0.00330098	8.68	0.0455507	8.68	0.00790319
8.68	0.398655	8.681	0.0401905	8.681	0.0338703	8.681	0.0084264	8.681	0.00271604	8.681	0.0447245	8.681	0.00790749
8.681	0.399441	8.681	0.0394541	8.682	0.0325517	8.682	0.00786894	8.682	0.00228639	8.682	0.0441486	8.682	0.0079218
8.682	0.3993	8.682	0.0389527	8.683	0.0322457	8.683	0.00840407	8.683	0.00211438	8.683	0.0444723	8.683	0.00772618
8.682	0.399361	8.683	0.0388669	8.683	0.0327693	8.683	0.0093473	8.684	0.00153604	8.684	0.0452328	8.683	0.00772398
8.683	0.399085	8.684	0.0389939	8.684	0.0324743	8.684	0.0104973	8.684	0.00153045	8.684	0.0449811	8.684	0.00780979
8.684	0.398407	8.685	0.0389352	8.685	0.032342	8.685	0.0112023	8.685	0.00150061	8.685	0.0454198	8.685	0.00763389
8.685	0.399591	8.686	0.0390713	8.686	0.0325004	8.686	0.0106421	8.686	0.000982499	8.686	0.0460277	8.686	0.00678751
8.686	0.400002	8.686	0.038679	8.687	0.0324712	8.687	0.00982709	8.687	0.00167898	8.687	0.0456891	8.687	0.00620544
8.687	0.400438	8.687	0.0387472	8.688	0.0315954	8.688	0.00957168	8.688	0.00110619	8.688	0.0456868	8.688	0.00621979
8.687	0.399744	8.688	0.0394025	8.688	0.0315894	8.688	0.00989	8.689	0.000752766	8.689	0.0467717	8.688	0.00650009
8.688	0.399713	8.689	0.0392939	8.689	0.0311709	8.689	0.00997601	8.689	0.00101661	8.689	0.0479506	8.689	0.00673088
8.689	0.400086	8.69	0.0390032	8.69	0.0313675	8.69	0.0101788	8.69	0.000916541	8.69	0.0475959	8.69	0.00664436
8.69	0.400597	8.691	0.0395423	8.691	0.0311051	8.691	0.0100503	8.691	0.000677216	8.691	0.0471273	8.691	0.0064223
8.691	0.401716	8.691	0.0394177	8.692	0.0308465	8.692	0.0103127	8.692	0.00076906	8.692	0.0479335	8.692	0.00610406
8.692	0.402616	8.692	0.039153	8.693	0.0305366	8.693	0.0105924	8.693	0.00125371	8.693	0.0483484	8.693	0.00582937
8.692	0.401884	8.693	0.039351	8.693	0.0310306	8.693	0.0106526	8.694	0.00153702	8.694	0.048975	8.693	0.00575838
8.693	0.401888	8.694	0.039168	8.694	0.0321245	8.694	0.0109604	8.694	0.00118761	8.694	0.0492123	8.694	0.00616321
8.694	0.402041	8.695	0.0395396	8.695	0.0328858	8.695	0.010997	8.695	0.000700046	8.695	0.0493913	8.695	0.00578351
8.695	0.402923	8.696	0.0392015	8.696	0.0338109	8.696	0.0115719	8.696	0.00029232	8.696	0.0489913	8.696	0.00579376
8.696	0.403218	8.696	0.0378948	8.697	0.0338102	8.697	0.0114132	8.697	-0.000626742	8.697	0.0490342	8.697	0.00558951
8.697	0.403076	8.697	0.0383186	8.698	0.0337795	8.698	0.0110964	8.698	-0.000691588	8.698	0.0492891	8.698	0.00507131
8.697	0.403116	8.698	0.0373394	8.698	0.0347001	8.698	0.0113834	8.699	-0.000382821	8.699	0.0486495	8.698	0.00405287
8.698	0.403339	8.699	0.0377952	8.699	0.0348982	8.699	0.0118415	8.699	-0.000833977	8.699	0.0488839	8.699	0.00337107
8.699	0.403057	8.7	0.0388998	8.7	0.0347189	8.7	0.0118943	8.7	-0.000239596	8.7	0.0494141	8.7	0.00338743
8.7	0.402451	8.701	0.039455	8.701	0.034773	8.701	0.0112217	8.701	9.62e-06	8.701	0.049478	8.701	0.00423649
8.701	0.402973	8.701	0.0389271	8.702	0.0350988	8.702	0.0103135	8.702	0.000361898	8.702	0.0494792	8.702	0.0046535
8.702	0.403252	8.702	0.0380227	8.703	0.0349887	8.703	0.00935991	8.703	0.00108613	8.703	0.0485826	8.703	0.00439977
8.702	0.402341	8.703	0.0372557	8.703	0.0353272	8.703	0.00874101	8.704	0.00030905	8.704	0.0489417	8.703	0.00467448
8.703	0.403099	8.704	0.0377281	8.704	0.0362796	8.704	0.00830469	8.704	-0.0004507	8.704	0.0490077	8.704	0.00524124
8.704	0.402652	8.705	0.0371477	8.705	0.0365173	8.705	0.00865412	8.705	0.000182856	8.705	0.0487163	8.705	0.00583741
8.705	0.402419	8.706	0.0356288	8.706	0.036381	8.706	0.00923117	8.706	0.000843361	8.706	0.0492554	8.706	0.00634831
8.706	0.402326	8.706	0.0354246	8.707	0.0367256	8.707	0.00986998	8.707	0.00166044	8.707	0.0487336	8.707	0.0069174
8.707	0.402829	8.707	0.0342042	8.707	0.0373665	8.708	0.0102886	8.708	0.00218098	8.708	0.0489194	8.708	0.00742962
8.707	0.402843	8.708	0.0351903	8.708	0.037307	8.708	0.0104654	8.709	0.00302956	8.709	0.0499833	8.708	0.00724702
8.708	0.403753	8.709	0.0349273	8.709	0.0375674	8.709	0.0106171	8.709	0.00312328	8.709	0.0499429	8.709	0.00699985
8.709	0.403622	8.71	0.0352374	8.71	0.0373646	8.71	0.0112042	8.71	0.00290159	8.71	0.0497292	8.71	0.00627925
8.71	0.405134	8.711	0.035808	8.711	0.0363622	8.711	0.0123037	8.711	0.0033796	8.711	0.0493323	8.711	0.0053749
8.711	0.405136	8.711	0.0353923	8.712	0.0358706	8.712	0.0127292	8.712	0.00318952	8.712	0.0493652	8.712	0.0050935
8.712	0.405003	8.712	0.0362227	8.712	0.0355139	8.713	0.0129025	8.713	0.00267845	8.713	0.0488805	8.713	0.00550752
8.712	0.404397	8.713	0.0347778	8.713	0.0349622	8.713	0.0124847	8.714	0.00229509	8.714	0.048711	8.713	0.00582622
8.713	0.403902	8.714	0.0344448	8.714	0.0343675	8.714	0.0124683	8.714	0.00233737	8.714	0.0495569	8.714	0.00563651
8.714	0.403718	8.715	0.0346656	8.715	0.0341694	8.715	0.0127253	8.715	0.00267627	8.715	0.0497746	8.715	0.00516248
8.715	0.404723	8.716	0.0344819	8.716	0.0341674	8.716	0.0135186	8.716	0.00353873	8.716	0.0500101	8.716	0.00488223
8.716	0.404765	8.716	0.034398	8.717	0.0339556	8.717	0.0144982	8.717	0.00483079	8.717	0.0501225	8.717	0.00423596
8.717	0.404226	8.717	0.0356526	8.717	0.0339238	8.718	0.0144042	8.718	0.00504379	8.718	0.0495667	8.717	0.00346347
8.717	0.403664	8.718	0.0361067	8.718	0.0333186	8.718	0.0146509	8.719	0.00552778	8.719	0.0493245	8.718	0.00309124
8.718	0.403207	8.719	0.0356293	8.719	0.0323974	8.719	0.0148305	8.719	0.00600728	8.719	0.0489662	8.719	0.00269362
8.719	0.403304	8.72	0.034385	8.72	0.0318652	8.72	0.014136	8.72	0.00707085	8.72	0.0482605	8.72	0.00273365
8.72	0.402859	8.721	0.0348916	8.721	0.0314644	8.721	0.0137302	8.721	0.00756336	8.721	0.0473606	8.721	0.0028777
8.721	0.402698	8.721	0.0349291	8.722	0.0317412	8.722	0.0138116	8.722	0.00779762	8.722	0.0461063	8.722	0.00219939
8.722	0.402152	8.722	0.0336795	8.722	0.0321862	8.723	0.0131987	8.723	0.00826707	8.723	0.0459898	8.722	0.0023118
8.722	0.402303	8.723	0.0338979	8.723	0.0334651	8.723	0.0128747	8.724	0.00782816	8.724	0.0463189	8.723	0.00258108
8.723	0.402952	8.724	0.0340078	8.724	0.0338557	8.724	0.0131493	8.724	0.00781791	8.724	0.0468139	8.724	0.00292493
8.724	0.404006	8.725	0.0341474	8.725	0.0337977	8.725	0.0133053	8.725	0.00738889	8.725	0.0467927	8.725	0.00271285
8.725	0.404215	8.726	0.0346501	8.726	0.0339716	8.726	0.0128243	8.726	0.00686777	8.726	0.0473777	8.726	0.00273397
8.726	0.404442	8.726	0.0348778	8.727	0.0337449	8.727	0.0122398	8.727	0.00642557	8.727	0.0469661	8.727	0.00259947
8.727	0.404299	8.727	0.0348634	8.727	0.033882	8.728	0.0122308	8.728	0.00675268	8.728	0.0459359	8.727	0.00348185
8.727	0.40422	8.728	0.0350222	8.728	0.032902	8.728	0.0125795	8.729	0.00672958	8.729	0.045728	8.728	0.00410044
8.728	0.403889	8.729	0.0350118	8.729	0.0333509	8.729	0.0132982	8.729	0.00677826	8.729	0.0455009	8.729	0.00414467
8.729	0.403952	8.73	0.0350943	8.73	0.0335083	8.73	0.0139848	8.73	0.00679651	8.73	0.0456175	8.73	0.00478898
8.73	0.40372	8.731	0.0353777	8.731	0.0336363	8.731	0.0148366	8.731	0.00580735	8.731	0.0449805	8.731	0.00537262
8.731	0.403041	8.731	0.0361596	8.732	0.03368	8.732	0.0148225	8.732	0.00535862	8.732	0.0443701	8.732	0.0051259
8.732	0.402701	8.732	0.0360536	8.732	0.0339133	8.733	0.0149435	8.733	0.00487876	8.733	0.0446252	8.732	0.005608
8.732	0.401713	8.733	0.0362353	8.733	0.0329195	8.733	0.0153302	8.734	0.00457813	8.734	0.0447896	8.733	0.0057881
8.733	0.400837	8.734	0.0367961	8.734	0.032278	8.734	0.0160611	8.734	0.00410431	8.734	0.0451551	8.734	0.00605052
8.734	0.401512	8.735	0.0371278	8.735	0.0315937	8.735	0.0165514	8.735	0.00349928	8.735	0.0454333	8.735	0.00623597
8.735	0.400976	8.736	0.0383816	8.736	0.0304463	8.736	0.0167651	8.736	0.00381361	8.736	0.0448401	8.736	0.00595554
8.736	0.400338	8.736	0.0384063	8.737	0.0293699	8.737	0.017277	8.737	0.0044797	8.737	0.0443121	8.737	0.00618282
8.737	0.399832	8.737	0.0381745	8.737	0.0287836	8.738	0.0162206	8.738	0.00411727	8.738	0.0442864	8.737	0.00681574
8.737	0.399139	8.738	0.0391152	8.738	0.028351	8.738	0.0154654	8.739	0.0054243	8.739	0.0439907	8.738	0.00696369
8.738	0.398225	8.739	0.0395905	8.739	0.0283675	8.739	0.015901	8.739	0.00596877	8.739	0.0442737	8.739	0.00791534
8.739	0.398812	8.74	0.0398261	8.74	0.0272434	8.74	0.0157647	8.74	0.00557208	8.74	0.0448857	8.74	0.00869072
8.74	0.399123	8.741	0.0387687	8.741	0.0264317	8.741	0.015441	8.741	0.00527977	8.741	0.0451796	8.741	0.0092982
8.741	0.399733	8.741	0.0383816	8.742	0.0256244	8.742	0.0151365	8.742	0.00518223	8.742	0.0453863	8.742	0.00937077
8.741	0.400531	8.742	0.0385701	8.742	0.0247539	8.743	0.0150782	8.743	0.00513367	8.743	0.0439653	8.742	0.00906385
8.742	0.400114	8.743	0.0381708	8.743	0.0241726	8.743	0.0155375	8.744	0.0044435	8.744	0.0435951	8.743	0.00906131
8.743	0.400674	8.744	0.0382368	8.744	0.0241221	8.744	0.0158708	8.744	0.00363014	8.744	0.0439376	8.744	0.0107329
8.744	0.401259	8.745	0.0387312	8.745	0.0233269	8.745	0.0161155	8.745	0.00464519	8.745	0.0438957	8.745	0.0112
8.745	0.40096	8.746	0.0385243	8.746	0.022355	8.746	0.0163607	8.746	0.00477704	8.746	0.0438768	8.746	0.011307
8.746	0.40184	8.746	0.0391598	8.747	0.0217624	8.747	0.0155268	8.747	0.00461622	8.747	0.0437751	8.747	0.0110827
8.746	0.402004	8.747	0.0399153	8.747	0.0215665	8.748	0.0155971	8.748	0.00386289	8.748	0.043201	8.747	0.0100865
8.747	0.402115	8.748	0.0398876	8.748	0.0204752	8.748	0.015319	8.749	0.00328537	8.749	0.0429988	8.748	0.0100644
8.748	0.402004	8.749	0.0414957	8.749	0.0197511	8.749	0.0149046	8.749	0.00265008	8.749	0.0422166	8.749	0.0104428
8.749	0.402085	8.75	0.0410364	8.75	0.0201614	8.75	0.0141816	8.75	0.00251275	8.75	0.041522	8.75	0.0102787
8.75	0.400299	8.751	0.0404961	8.751	0.020737	8.751	0.0141417	8.751	0.0019688	8.751	0.0412127	8.751	0.0104725
8.751	0.399916	8.751	0.0398178	8.752	0.0204802	8.752	0.0138403	8.752	0.0014137	8.752	0.041193	8.752	0.0111563
8.751	0.398785	8.752	0.0386945	8.752	0.0209474	8.753	0.0135908	8.753	0.000487574	8.753	0.042065	8.752	0.0118237
8.752	0.39801	8.753	0.0396435	8.753	0.021074	8.753	0.0141076	8.754	-0.000252138	8.754	0.0423497	8.753	0.0120043
8.753	0.39841	8.754	0.0401184	8.754	0.020603	8.754	0.014138	8.754	-0.000315362	8.754	0.0418675	8.754	0.0120259
8.754	0.398628	8.755	0.0411539	8.755	0.021016	8.755	0.0147398	8.755	-0.000503564	8.755	0.041457	8.755	0.0120938
8.755	0.399301	8.756	0.0413433	8.756	0.0216042	8.756	0.0144989	8.756	-0.000753853	8.756	0.0408958	8.756	0.0125091
8.756	0.39934	8.756	0.0415132	8.757	0.0213533	8.757	0.0135783	8.757	-0.000687808	8.757	0.0400698	8.757	0.0126733
8.756	0.398834	8.757	0.0416919	8.757	0.0211239	8.757	0.0122533	8.758	-0.00115682	8.758	0.0391596	8.757	0.0139177
8.757	0.399187	8.758	0.0418782	8.758	0.0211266	8.758	0.0114543	8.759	-0.00124487	8.759	0.0380562	8.758	0.0148347
8.758	0.399911	8.759	0.0424126	8.759	0.0211551	8.759	0.0115216	8.759	-0.00123253	8.759	0.0376474	8.759	0.0156221
8.759	0.400239	8.76	0.0425242	8.76	0.0218337	8.76	0.0114365	8.76	-0.00164906	8.76	0.0378297	8.76	0.0159491
8.76	0.400321	8.761	0.0429279	8.761	0.0223944	8.761	0.0115573	8.761	-0.00180653	8.761	0.0380746	8.761	0.0158735
8.761	0.401564	8.761	0.044198	8.762	0.021826	8.762	0.0120714	8.762	-0.00245926	8.762	0.0385145	8.762	0.0156615
8.761	0.401453	8.762	0.0442562	8.762	0.0222626	8.762	0.0121473	8.763	-0.00307249	8.763	0.038432	8.762	0.0147163
8.762	0.402258	8.763	0.043581	8.763	0.0217557	8.763	0.0119531	8.763	-0.00351742	8.764	0.0387041	8.763	0.0149725
8.763	0.402217	8.764	0.0450522	8.764	0.0216407	8.764	0.0124368	8.764	-0.00422494	8.764	0.0390286	8.764	0.0153615
8.764	0.401258	8.765	0.0456839	8.765	0.0217516	8.765	0.0135152	8.765	-0.00397846	8.765	0.038629	8.765	0.0152263
8.765	0.400558	8.765	0.0455784	8.766	0.0222246	8.766	0.013247	8.766	-0.00409735	8.766	0.0382857	8.766	0.0151319
8.766	0.399196	8.766	0.046025	8.767	0.0222035	8.767	0.0123467	8.767	-0.00415083	8.767	0.0376199	8.767	0.015478
8.766	0.399589	8.767	0.0461245	8.767	0.0224294	8.767	0.0123538	8.768	-0.00351422	8.768	0.0371513	8.767	0.0157561
8.767	0.399642	8.768	0.0468626	8.768	0.0228746	8.768	0.0126656	8.768	-0.00319013	8.769	0.037319	8.768	0.0163454
8.768	0.398982	8.769	0.0475058	8.769	0.0234673	8.769	0.0132376	8.769	-0.00322157	8.769	0.0380194	8.769	0.0161487
8.769	0.398757	8.77	0.0471696	8.77	0.0240422	8.77	0.0136022	8.77	-0.00307633	8.77	0.0377841	8.77	0.016173
8.77	0.398794	8.77	0.0474046	8.771	0.0233064	8.771	0.0128204	8.771	-0.00328842	8.771	0.038076	8.771	0.0157519
8.771	0.398753	8.771	0.0474007	8.772	0.0225863	8.772	0.0116155	8.772	-0.00338453	8.772	0.0373522	8.772	0.0153289
8.771	0.39972	8.772	0.0479389	8.772	0.0225421	8.772	0.0108126	8.773	-0.00327252	8.773	0.0370209	8.772	0.0155902
8.772	0.400045	8.773	0.0471546	8.773	0.0225503	8.773	0.0105104	8.773	-0.00324327	8.773	0.0373204	8.773	0.0164275
8.773	0.400121	8.774	0.0463917	8.774	0.0226887	8.774	0.0105296	8.774	-0.00309278	8.774	0.0373847	8.774	0.0165187
8.774	0.400383	8.775	0.0469678	8.775	0.0229942	8.775	0.0103699	8.775	-0.00348053	8.775	0.0368258	8.775	0.0171423
8.775	0.400658	8.775	0.046388	8.776	0.0232683	8.776	0.00996976	8.776	-0.00426235	8.776	0.0360368	8.776	0.0174803
8.776	0.399284	8.776	0.0459017	8.777	0.0228673	8.777	0.00977547	8.777	-0.0037445	8.777	0.035994	8.777	0.0178994
8.776	0.399934	8.777	0.0453303	8.777	0.0226752	8.777	0.00966083	8.778	-0.00349902	8.778	0.0364292	8.777	0.0186111
8.777	0.400564	8.778	0.0455415	8.778	0.0231386	8.778	0.00959231	8.778	-0.00409932	8.778	0.0366332	8.778	0.0184449
8.778	0.400784	8.779	0.0452274	8.779	0.0227611	8.779	0.0101219	8.779	-0.00420889	8.779	0.0366833	8.779	0.0182537
8.779	0.401589	8.78	0.0447992	8.78	0.0218201	8.78	0.0106916	8.78	-0.00481839	8.78	0.0361315	8.78	0.0185009
8.78	0.401775	8.78	0.0452514	8.781	0.0209165	8.781	0.0106159	8.781	-0.00568805	8.781	0.0355113	8.781	0.0176106
8.781	0.40245	8.781	0.0447502	8.782	0.0214982	8.782	0.0103701	8.782	-0.00566326	8.782	0.0351718	8.782	0.0170446
8.781	0.401929	8.782	0.0460202	8.782	0.0217125	8.782	0.0101876	8.783	-0.00520533	8.783	0.0340309	8.782	0.0172442
8.782	0.40164	8.783	0.0466816	8.783	0.0219488	8.783	0.0101371	8.783	-0.00503119	8.783	0.0326459	8.783	0.0170428
8.783	0.40091	8.784	0.0466177	8.784	0.022751	8.784	0.0103114	8.784	-0.0043657	8.784	0.0331446	8.784	0.0167767
8.784	0.400955	8.785	0.046466	8.785	0.0225704	8.785	0.0102586	8.785	-0.0040475	8.785	0.0334204	8.785	0.0169872
8.785	0.401441	8.785	0.0470309	8.786	0.0223388	8.786	0.0100963	8.786	-0.00370763	8.786	0.0335444	8.786	0.0159411
8.786	0.401009	8.786	0.0470013	8.787	0.0231621	8.787	0.00986464	8.787	-0.00387775	8.787	0.0333375	8.787	0.0159021
8.786	0.400745	8.787	0.0473197	8.787	0.0236124	8.787	0.00985576	8.788	-0.00431231	8.788	0.0326981	8.787	0.0158861
8.787	0.400189	8.788	0.0474437	8.788	0.0243116	8.788	0.0100277	8.788	-0.00508577	8.788	0.0325624	8.788	0.0152944
8.788	0.400223	8.789	0.0469112	8.789	0.0242895	8.789	0.00961483	8.789	-0.00508736	8.789	0.0325481	8.789	0.0157231
8.789	0.399195	8.79	0.0464281	8.79	0.0245112	8.79	0.00927258	8.79	-0.00498529	8.79	0.0326317	8.79	0.0157019
8.79	0.398427	8.79	0.0452451	8.791	0.0249936	8.791	0.00969384	8.791	-0.00489147	8.791	0.0328314	8.791	0.0152015
8.791	0.39895	8.791	0.0457591	8.792	0.0251837	8.792	0.0104433	8.792	-0.00527962	8.792	0.0328982	8.792	0.0158923
8.791	0.399047	8.792	0.0460681	8.792	0.0252599	8.792	0.00989053	8.793	-0.00517112	8.793	0.0333498	8.792	0.0160531
8.792	0.400111	8.793	0.0466002	8.793	0.0249444	8.793	0.00921241	8.793	-0.00461296	8.793	0.0334336	8.793	0.0151693
8.793	0.399864	8.794	0.0475557	8.794	0.0253114	8.794	0.00914552	8.794	-0.00424198	8.794	0.0328395	8.794	0.0149687
8.794	0.400387	8.795	0.0471678	8.795	0.0254976	8.795	0.00861873	8.795	-0.00352053	8.795	0.0323068	8.795	0.0151213
8.795	0.399613	8.795	0.0466387	8.796	0.0257105	8.796	0.00826407	8.796	-0.00320616	8.796	0.0327715	8.796	0.014226
8.796	0.399134	8.796	0.0464139	8.797	0.0253303	8.797	0.00797634	8.797	-0.00313235	8.797	0.0338435	8.797	0.013517
8.796	0.399057	8.797	0.0467168	8.797	0.0247125	8.797	0.00797736	8.798	-0.00306507	8.798	0.0341781	8.797	0.0125227
8.797	0.399047	8.798	0.0469628	8.798	0.0252894	8.798	0.00932772	8.798	-0.00328809	8.798	0.0343056	8.798	0.012121
8.798	0.39893	8.799	0.0468789	8.799	0.0261982	8.799	0.0107566	8.799	-0.00400282	8.799	0.0351473	8.799	0.0103416
8.799	0.397116	8.8	0.0459618	8.8	0.0271853	8.8	0.0109511	8.8	-0.00421345	8.8	0.0359693	8.8	0.00935296
8.8	0.397061	8.8	0.0444609	8.801	0.0283019	8.801	0.0108685	8.801	-0.00435929	8.801	0.0355366	8.801	0.00808518
8.801	0.39658	8.801	0.04505	8.801	0.0279666	8.802	0.0108695	8.802	-0.00466739	8.802	0.0348654	8.802	0.00682438
8.801	0.396184	8.802	0.0455002	8.802	0.0276061	8.802	0.0103497	8.803	-0.00466386	8.803	0.035049	8.802	0.00650546
8.802	0.396252	8.803	0.0450476	8.803	0.0289359	8.803	0.0103	8.803	-0.00449379	8.803	0.0353497	8.803	0.00523399
8.803	0.396036	8.804	0.0452194	8.804	0.0286266	8.804	0.0104985	8.804	-0.00473153	8.804	0.0358837	8.804	0.00461986
8.804	0.394824	8.805	0.0459992	8.805	0.0285506	8.805	0.0102966	8.805	-0.00493026	8.805	0.0362688	8.805	0.00501356
8.805	0.395087	8.805	0.0444621	8.806	0.0287301	8.806	0.00998678	8.806	-0.00466671	8.806	0.0358372	8.806	0.00459763
8.806	0.396013	8.806	0.0438539	8.806	0.0284232	8.807	0.00948469	8.807	-0.00428625	8.807	0.0352587	8.807	0.0039522
8.806	0.396776	8.807	0.0431786	8.807	0.0282418	8.807	0.00976589	8.808	-0.00431483	8.808	0.0349815	8.807	0.003633
8.807	0.397149	8.808	0.0421386	8.808	0.0278225	8.808	0.00968038	8.808	-0.00433494	8.808	0.0356066	8.808	0.0027779
8.808	0.396748	8.809	0.041757	8.809	0.0273476	8.809	0.00925009	8.809	-0.00422094	8.809	0.0357589	8.809	0.00337547
8.809	0.396451	8.81	0.0418803	8.81	0.0268927	8.81	0.00902577	8.81	-0.00378878	8.81	0.0350112	8.81	0.0025335
8.81	0.396604	8.81	0.0404115	8.811	0.0263162	8.811	0.00845812	8.811	-0.00341934	8.811	0.0343309	8.811	0.00311401
8.811	0.396604	8.811	0.0407957	8.811	0.0264193	8.812	0.00796886	8.812	-0.00385654	8.812	0.0345709	8.811	0.00300904
8.811	0.396887	8.812	0.0403677	8.812	0.026742	8.812	0.00817883	8.813	-0.00396187	8.813	0.0347929	8.812	0.0030979
8.812	0.396874	8.813	0.0401416	8.813	0.026938	8.813	0.00873272	8.813	-0.00369173	8.813	0.0350167	8.813	0.00262712
8.813	0.396277	8.814	0.0389376	8.814	0.027377	8.814	0.00907901	8.814	-0.00360438	8.814	0.0356027	8.814	0.00237886
8.814	0.396351	8.815	0.038609	8.815	0.0281767	8.815	0.00851992	8.815	-0.00300148	8.815	0.0361816	8.815	0.00080627
8.815	0.396096	8.815	0.0392691	8.816	0.0281814	8.816	0.0082166	8.816	-0.00187009	8.816	0.0362909	8.816	0.000236734
8.816	0.396134	8.816	0.038999	8.816	0.0268607	8.817	0.00725508	8.817	-0.00147425	8.817	0.0357404	8.816	-0.000532076
8.816	0.396676	8.817	0.0396874	8.817	0.0264819	8.817	0.00692672	8.818	-0.00136138	8.818	0.0353027	8.817	-0.000356372
8.817	0.397865	8.818	0.0404014	8.818	0.0275311	8.818	0.00686199	8.818	-0.000945396	8.818	0.0353721	8.818	-0.000485344
8.818	0.39802	8.819	0.0406464	8.819	0.0280896	8.819	0.00627285	8.819	-0.00100704	8.819	0.0363661	8.819	-0.000967114
8.819	0.398067	8.82	0.0410019	8.82	0.0281483	8.82	0.00493867	8.82	-0.00086454	8.82	0.037212	8.82	-1.23e-05
8.82	0.397824	8.82	0.0418157	8.821	0.0283447	8.821	0.00444143	8.821	-0.000408172	8.821	0.0369871	8.821	-2.77e-05
8.821	0.398129	8.821	0.0425118	8.821	0.0293665	8.822	0.00463843	8.822	2.31e-06	8.822	0.0370891	8.821	-0.000263171
8.821	0.398444	8.822	0.0418298	8.822	0.0307456	8.822	0.0051108	8.823	0.000496204	8.823	0.037167	8.822	-0.000559499
8.822	0.398044	8.823	0.0424787	8.823	0.0316025	8.823	0.00551723	8.823	0.000330893	8.823	0.0367153	8.823	0.000429222
8.823	0.398538	8.824	0.0422023	8.824	0.0319374	8.824	0.005073	8.824	-3.44e-05	8.824	0.0369666	8.824	0.00127303
8.824	0.398508	8.825	0.0415668	8.825	0.0321336	8.825	0.00486795	8.825	-5.68e-05	8.825	0.0377137	8.825	0.00175421
8.825	0.399325	8.825	0.0405106	8.826	0.032356	8.826	0.00456682	8.826	-0.000205973	8.826	0.0376352	8.826	0.00268728
8.826	0.400112	8.826	0.0396607	8.826	0.0328235	8.827	0.00456992	8.827	0.000184656	8.827	0.0374161	8.826	0.00189958
8.826	0.399187	8.827	0.0402164	8.827	0.0339404	8.827	0.00518946	8.828	0.00118977	8.828	0.0377615	8.827	0.00127842
8.827	0.398925	8.828	0.0394412	8.828	0.0336086	8.828	0.00599509	8.828	0.00153702	8.828	0.0384987	8.828	0.000607282
8.828	0.399066	8.829	0.039606	8.829	0.0334266	8.829	0.00661428	8.829	0.00180614	8.829	0.0393732	8.829	0.000890584
8.829	0.398841	8.83	0.0389148	8.83	0.0339327	8.83	0.00618964	8.83	0.00244949	8.83	0.0398655	8.83	0.00131091
8.83	0.398529	8.83	0.0388418	8.831	0.034576	8.831	0.00593614	8.831	0.00342748	8.831	0.0401194	8.831	0.00221715
8.83	0.3989	8.831	0.0402352	8.831	0.0353556	8.832	0.00623128	8.832	0.00487542	8.832	0.0397613	8.831	0.00229382
8.831	0.399682	8.832	0.040827	8.832	0.0356659	8.832	0.00635011	8.833	0.00592584	8.833	0.039551	8.832	0.00229478
8.832	0.399919	8.833	0.0406696	8.833	0.0354028	8.833	0.00584589	8.833	0.0066608	8.833	0.0395011	8.833	0.00212625
8.833	0.40027	8.834	0.0401738	8.834	0.0348919	8.834	0.00625669	8.834	0.0068662	8.834	0.0395563	8.834	0.00177023
8.834	0.399464	8.835	0.0404042	8.835	0.0358564	8.835	0.00673447	8.835	0.00642281	8.835	0.0400376	8.835	0.00166629
8.835	0.399244	8.835	0.0405044	8.836	0.0368224	8.836	0.00660718	8.836	0.00614197	8.836	0.0404372	8.836	0.00193058
8.835	0.398896	8.836	0.0407149	8.836	0.0366589	8.837	0.00704645	8.837	0.00560378	8.837	0.0407489	8.836	0.00264119
8.836	0.399143	8.837	0.0422248	8.837	0.0372246	8.837	0.00726032	8.838	0.00534715	8.838	0.0410073	8.837	0.00278115
8.837	0.399616	8.838	0.0417542	8.838	0.038222	8.838	0.00713504	8.838	0.00529619	8.838	0.0404724	8.838	0.00280789
8.838	0.40004	8.839	0.0418091	8.839	0.0391189	8.839	0.00684708	8.839	0.00513907	8.839	0.0399906	8.839	0.00300149
8.839	0.39961	8.84	0.0421144	8.84	0.0396886	8.84	0.00657152	8.84	0.0049953	8.84	0.0398036	8.84	0.00331177
8.84	0.399213	8.84	0.0420897	8.841	0.0392406	8.841	0.00548616	8.841	0.00504856	8.841	0.0394215	8.841	0.00376745
8.84	0.399175	8.841	0.043034	8.841	0.0388841	8.842	0.00465465	8.842	0.00467939	8.842	0.039737	8.841	0.00459962
8.841	0.399145	8.842	0.0439169	8.842	0.03843	8.842	0.00453432	8.843	0.00469028	8.843	0.0405072	8.842	0.00603867
8.842	0.399412	8.843	0.0432794	8.843	0.0383855	8.843	0.00382219	8.843	0.00524275	8.843	0.0409354	8.843	0.00572699
8.843	0.399695	8.844	0.0426183	8.844	0.0384443	8.844	0.00359221	8.844	0.00535705	8.844	0.0404188	8.844	0.00522866
8.844	0.399343	8.845	0.0425363	8.845	0.0383886	8.845	0.00356121	8.845	0.00497114	8.845	0.0398892	8.845	0.00683492
8.845	0.400348	8.845	0.0413577	8.846	0.0386429	8.846	0.00358815	8.846	0.00492303	8.846	0.0392566	8.846	0.00773983
8.845	0.400831	8.846	0.0422459	8.846	0.0389186	8.847	0.00399179	8.847	0.00516748	8.847	0.0390692	8.846	0.0075957
8.846	0.400397	8.847	0.0440159	8.847	0.0387071	8.847	0.00416027	8.848	0.00497986	8.848	0.0391737	8.847	0.00796555
8.847	0.400132	8.848	0.0443733	8.848	0.0371993	8.848	0.00371961	8.848	0.00468599	8.848	0.0391541	8.848	0.00930327
8.848	0.399976	8.849	0.045081	8.849	0.0374618	8.849	0.00338381	8.849	0.00506824	8.849	0.0391402	8.849	0.00938684
8.849	0.400536	8.85	0.0457543	8.85	0.0377464	8.85	0.00372715	8.85	0.00528468	8.85	0.038907	8.85	0.0106515
8.85	0.400116	8.85	0.0459827	8.851	0.0385446	8.851	0.00411442	8.851	0.00523125	8.851	0.0389403	8.851	0.00987836
8.85	0.400175	8.851	0.0449784	8.851	0.0389101	8.852	0.00398015	8.852	0.00453703	8.852	0.0393439	8.851	0.0104995
8.851	0.400733	8.852	0.0469083	8.852	0.0384713	8.852	0.00416012	8.853	0.00414456	8.853	0.0399397	8.852	0.00947682
8.852	0.401267	8.853	0.0468105	8.853	0.0377165	8.853	0.00467553	8.853	0.00433525	8.853	0.0402863	8.853	0.00973698
8.853	0.401247	8.854	0.0460397	8.854	0.036984	8.854	0.00460031	8.854	0.00457356	8.854	0.0401732	8.854	0.00976342
8.854	0.401607	8.854	0.0462453	8.855	0.0377267	8.855	0.00401953	8.855	0.0045631	8.855	0.0399037	8.855	0.0106754
8.855	0.401928	8.855	0.0469802	8.856	0.0372209	8.856	0.00402304	8.856	0.00443347	8.856	0.0392984	8.856	0.0105338
8.855	0.402028	8.856	0.0477234	8.856	0.0353309	8.856	0.00433969	8.857	0.00396285	8.857	0.0387876	8.856	0.0120102
8.856	0.401808	8.857	0.0478418	8.857	0.035219	8.857	0.00441122	8.858	0.00327859	8.858	0.0385997	8.857	0.0129138
8.857	0.401599	8.858	0.0470612	8.858	0.0360605	8.858	0.00462442	8.858	0.00302665	8.858	0.0393833	8.858	0.0134204
8.858	0.401466	8.859	0.046313	8.859	0.0367018	8.859	0.0041627	8.859	0.00331442	8.859	0.0401923	8.859	0.0127978
8.859	0.401792	8.859	0.0456712	8.86	0.0362734	8.86	0.00394099	8.86	0.00321824	8.86	0.0401753	8.86	0.0128942
8.86	0.401197	8.86	0.0457188	8.861	0.0359239	8.861	0.00477219	8.861	0.00223575	8.861	0.0394473	8.861	0.0127866
8.86	0.40043	8.861	0.0450875	8.861	0.036829	8.861	0.00555721	8.862	0.00170707	8.862	0.0389391	8.861	0.01191
8.861	0.400146	8.862	0.0444971	8.862	0.0372753	8.862	0.00575137	8.862	0.00211288	8.863	0.0392551	8.862	0.0111835
8.862	0.400314	8.863	0.0437267	8.863	0.0371919	8.863	0.00550013	8.863	0.00240599	8.863	0.0396368	8.863	0.0122492
8.863	0.400464	8.864	0.0432352	8.864	0.0360002	8.864	0.00517727	8.864	0.00228921	8.864	0.0393676	8.864	0.0126237
8.864	0.400339	8.864	0.0422515	8.865	0.0353892	8.865	0.00495426	8.865	0.00215998	8.865	0.0395793	8.865	0.0125508
8.865	0.400526	8.865	0.0419725	8.866	0.0352555	8.866	0.00534457	8.866	0.00235448	8.866	0.0400648	8.866	0.0114528
8.865	0.40117	8.866	0.0427227	8.866	0.0348089	8.866	0.00547602	8.867	0.00215644	8.867	0.0401529	8.866	0.0111436
8.866	0.400462	8.867	0.0434298	8.867	0.0343091	8.867	0.00565289	8.867	0.00170292	8.868	0.0407589	8.867	0.0102375
8.867	0.399671	8.868	0.0439138	8.868	0.0344371	8.868	0.0052139	8.868	0.00122475	8.868	0.0414251	8.868	0.0104995
8.868	0.400153	8.869	0.04422	8.869	0.0331839	8.869	0.00477364	8.869	0.000655421	8.869	0.0410938	8.869	0.01029
8.869	0.400092	8.869	0.0450287	8.87	0.0329413	8.87	0.00543722	8.87	0.000690386	8.87	0.0403702	8.87	0.0120707
8.87	0.400037	8.87	0.0446058	8.871	0.0322678	8.871	0.00499074	8.871	0.000880664	8.871	0.0398848	8.871	0.0117746
8.87	0.400384	8.871	0.0443176	8.871	0.0322828	8.871	0.00496726	8.872	0.000392124	8.872	0.0398812	8.871	0.0120462
8.871	0.401212	8.872	0.0444162	8.872	0.0324601	8.872	0.00493234	8.872	-0.00034677	8.872	0.0401259	8.872	0.012026
8.872	0.40105	8.873	0.044185	8.873	0.0320979	8.873	0.00464736	8.873	-0.00130727	8.873	0.0408473	8.873	0.0124297
8.873	0.400678	8.874	0.0449142	8.874	0.032209	8.874	0.00412633	8.874	-0.00179787	8.874	0.041264	8.874	0.0122836
8.874	0.400466	8.874	0.0449717	8.875	0.0330475	8.875	0.00354226	8.875	-0.00211899	8.875	0.0413887	8.875	0.0128178
8.875	0.400121	8.875	0.0450949	8.876	0.0323085	8.876	0.00314268	8.876	-0.00254243	8.876	0.0411984	8.876	0.0127738
8.875	0.400257	8.876	0.0449686	8.876	0.0315356	8.876	0.00302034	8.877	-0.00209538	8.877	0.0403463	8.876	0.0135195
8.876	0.401026	8.877	0.0442155	8.877	0.0303203	8.877	0.00329233	8.877	-0.00153787	8.877	0.0396251	8.877	0.0134836
8.877	0.401676	8.878	0.0438721	8.878	0.0310179	8.878	0.00267404	8.878	-0.0010468	8.878	0.0391063	8.878	0.012813
8.878	0.401773	8.879	0.0429867	8.879	0.0307925	8.879	0.00198377	8.879	-0.000324177	8.879	0.0387669	8.879	0.0140068
8.879	0.402229	8.879	0.0420977	8.88	0.030826	8.88	0.001685	8.88	0.000515375	8.88	0.0384664	8.88	0.0138519
8.88	0.402226	8.88	0.0411784	8.881	0.0315174	8.881	0.00225905	8.881	0.0015111	8.881	0.0381798	8.881	0.013865
8.88	0.4029	8.881	0.0411235	8.881	0.0317413	8.881	0.00167854	8.882	0.00251343	8.882	0.0375351	8.881	0.0126852
8.881	0.403878	8.882	0.04118	8.882	0.0322421	8.882	0.00190386	8.882	0.00331268	8.882	0.0372096	8.882	0.0130449
8.882	0.404621	8.883	0.0411991	8.883	0.032333	8.883	0.00290166	8.883	0.00349735	8.883	0.0366543	8.883	0.0128056
8.883	0.404902	8.884	0.0408394	8.884	0.032343	8.884	0.00274877	8.884	0.00311899	8.884	0.0360298	8.884	0.0127296
8.884	0.405181	8.884	0.0407744	8.885	0.0316444	8.885	0.00278138	8.885	0.00263684	8.885	0.0354531	8.885	0.0133608
8.885	0.40543	8.885	0.0411606	8.886	0.0323356	8.886	0.00298669	8.886	0.00230564	8.886	0.0356022	8.886	0.0138843
8.885	0.405728	8.886	0.0408859	8.886	0.0324816	8.886	0.00220882	8.887	0.00243716	8.887	0.0361251	8.886	0.0139279
8.886	0.405586	8.887	0.0409939	8.887	0.0330433	8.887	0.00111825	8.887	0.00242467	8.887	0.0364642	8.887	0.0141857
8.887	0.405977	8.888	0.0403225	8.888	0.0330927	8.888	0.000458817	8.888	0.00205577	8.888	0.0366648	8.888	0.0145821
8.888	0.406787	8.889	0.0390173	8.889	0.0333758	8.889	7.03e-05	8.889	0.00183019	8.889	0.0370898	8.889	0.0144888
8.889	0.407079	8.889	0.0382993	8.89	0.0352222	8.89	-5.37e-06	8.89	0.00153955	8.89	0.0378293	8.89	0.0137232
8.89	0.407147	8.89	0.0380372	8.891	0.0344769	8.891	-7.23e-05	8.891	0.00116879	8.891	0.0378262	8.891	0.0139174
8.89	0.406651	8.891	0.038018	8.891	0.0354251	8.891	-9.75e-05	8.892	0.00136006	8.892	0.0374537	8.891	0.0128085
8.891	0.40692	8.892	0.0377412	8.892	0.0351212	8.892	-0.000374028	8.892	0.00134028	8.892	0.0369378	8.892	0.0133895
8.892	0.406805	8.893	0.0385222	8.893	0.0351219	8.893	-0.000799844	8.893	0.000946284	8.893	0.0363498	8.893	0.0128938
8.893	0.406017	8.894	0.0377303	8.894	0.03647	8.894	-0.000745058	8.894	0.000904926	8.894	0.0356392	8.894	0.0134515
8.894	0.405714	8.894	0.037445	8.895	0.0371391	8.895	-0.000919822	8.895	0.000795689	8.895	0.0351399	8.895	0.0127626
8.895	0.405708	8.895	0.0384652	8.895	0.0385183	8.896	-0.000905987	8.896	0.00044087	8.896	0.0348629	8.896	0.0131216
8.895	0.405451	8.896	0.0379823	8.896	0.0389371	8.896	-0.00138135	8.897	0.000478757	8.897	0.0351236	8.896	0.0123469
8.896	0.405279	8.897	0.037529	8.897	0.0394939	8.897	-0.0020588	8.897	0.000535765	8.897	0.0352822	8.897	0.0114408
8.897	0.405327	8.898	0.037173	8.898	0.041097	8.898	-0.00265401	8.898	0.000117803	8.898	0.0347726	8.898	0.0108141
8.898	0.405904	8.899	0.0367295	8.899	0.0416053	8.899	-0.00237185	8.899	-0.000155286	8.899	0.0344254	8.899	0.0104541
8.899	0.406103	8.899	0.0374605	8.9	0.0422576	8.9	-0.00167049	8.9	0.000166643	8.9	0.0340307	8.9	0.0102939
8.9	0.406046	8.9	0.0384378	8.9	0.0424143	8.901	-0.000583769	8.901	0.000414215	8.901	0.0334728	8.901	0.0107449
8.9	0.406427	8.901	0.038596	8.901	0.04241	8.901	0.000596081	8.902	0.000100442	8.902	0.0330884	8.901	0.0111698
8.901	0.406607	8.902	0.038042	8.902	0.042944	8.902	0.000414928	8.902	0.000648055	8.902	0.0328531	8.902	0.0107193
8.902	0.407313	8.903	0.0384832	8.903	0.0422784	8.903	0.000991159	8.903	0.000906198	8.903	0.0323495	8.903	0.010972
8.903	0.407595	8.904	0.038589	8.904	0.0421126	8.904	0.000972301	8.904	0.0004123	8.904	0.0323634	8.904	0.0113775
8.904	0.407067	8.904	0.0394369	8.905	0.0423222	8.905	0.00107083	8.905	0.000445471	8.905	0.032867	8.905	0.0105763
8.905	0.406824	8.905	0.0401864	8.905	0.0428898	8.906	0.00105342	8.906	0.000521814	8.906	0.0330614	8.905	0.0101933
8.905	0.406637	8.906	0.0404767	8.906	0.0433453	8.906	0.000767401	8.907	0.000473275	8.907	0.0328144	8.906	0.00886657
8.906	0.406158	8.907	0.0400052	8.907	0.0433634	8.907	0.000638971	8.907	0.000536399	8.907	0.0324234	8.907	0.00907624
8.907	0.40544	8.908	0.0393193	8.908	0.0432859	8.908	0.000981779	8.908	0.000978948	8.908	0.032555	8.908	0.00907615
8.908	0.404528	8.909	0.0386295	8.909	0.043503	8.909	0.00104221	8.909	0.00121053	8.909	0.0319502	8.909	0.00899765
8.909	0.40393	8.909	0.0388999	8.91	0.0440918	8.91	0.00162151	8.91	0.00123282	8.91	0.0313959	8.91	0.00937867
8.91	0.403684	8.91	0.0392298	8.91	0.0442418	8.911	0.00173335	8.911	0.000996848	8.911	0.0320516	8.91	0.0107619
8.91	0.404096	8.911	0.0388386	8.911	0.044228	8.911	0.0012368	8.912	0.000612589	8.912	0.0322175	8.911	0.00989448
8.911	0.404448	8.912	0.0384555	8.912	0.0447265	8.912	0.00117478	8.912	0.00130358	8.912	0.0324206	8.912	0.00944606
8.912	0.40436	8.913	0.0385022	8.913	0.0450198	8.913	0.00164726	8.913	0.00213087	8.913	0.0321249	8.913	0.00924041
8.913	0.403743	8.914	0.0383107	8.914	0.044321	8.914	0.00244197	8.914	0.00203339	8.914	0.0324199	8.914	0.00868791
8.914	0.403553	8.914	0.0377326	8.915	0.0442359	8.915	0.00177543	8.915	0.00172481	8.915	0.0328921	8.915	0.00818036
8.915	0.403673	8.915	0.0367038	8.915	0.0440765	8.916	0.00203465	8.916	0.00165163	8.916	0.0329006	8.915	0.008856
8.915	0.403913	8.916	0.0363853	8.916	0.0434989	8.916	0.00219739	8.917	0.00138169	8.917	0.0326159	8.916	0.00839188
8.916	0.404088	8.917	0.0370014	8.917	0.0448577	8.917	0.00261257	8.917	0.000779931	8.917	0.032566	8.917	0.00775645
8.917	0.403737	8.918	0.0371173	8.918	0.0451375	8.918	0.00312729	8.918	0.000287866	8.918	0.0335509	8.918	0.00784974
8.918	0.403375	8.919	0.0371639	8.919	0.0456079	8.919	0.00312112	8.919	0.000451185	8.919	0.0345393	8.919	0.00762726
8.919	0.403477	8.919	0.0368267	8.92	0.0448236	8.92	0.00326005	8.92	0.0011426	8.92	0.0354845	8.92	0.00736716
8.919	0.40397	8.92	0.0361096	8.92	0.0452435	8.921	0.00401304	8.921	0.000613352	8.921	0.0360976	8.92	0.00624267
8.92	0.403688	8.921	0.0363107	8.921	0.0446391	8.921	0.00485944	8.922	0.000342479	8.922	0.0363342	8.921	0.0060832
8.921	0.403469	8.922	0.0368928	8.922	0.0438019	8.922	0.00420843	8.922	-0.000741079	8.922	0.0366168	8.922	0.00653202
8.922	0.402957	8.923	0.0368382	8.923	0.0435814	8.923	0.00408159	8.923	-0.00234431	8.923	0.0374907	8.923	0.0075358
8.923	0.402944	8.924	0.0374237	8.924	0.042582	8.924	0.00457001	8.924	-0.00312432	8.924	0.0380229	8.924	0.00771723
8.924	0.402994	8.924	0.0383244	8.925	0.0434344	8.925	0.0041438	8.925	-0.00317836	8.925	0.0380503	8.925	0.00748943
8.924	0.402832	8.925	0.0386847	8.925	0.0432405	8.926	0.00419357	8.926	-0.00328469	8.926	0.0383913	8.925	0.00790172
8.925	0.40261	8.926	0.0386526	8.926	0.0441097	8.926	0.00521796	8.927	-0.0035754	8.927	0.0394104	8.926	0.0069004
8.926	0.4026	8.927	0.0387383	8.927	0.0430439	8.927	0.00510947	8.927	-0.00344642	8.927	0.039939	8.927	0.00744251
8.927	0.401907	8.928	0.0390907	8.928	0.0436474	8.928	0.00531943	8.928	-0.00336078	8.928	0.0394843	8.928	0.00728373
8.928	0.401498	8.929	0.0392984	8.929	0.0428347	8.929	0.00669002	8.929	-0.00295583	8.929	0.039301	8.929	0.00677209
8.929	0.40154	8.929	0.0390799	8.93	0.0430554	8.93	0.00654342	8.93	-0.00243903	8.93	0.0390695	8.93	0.00662971
8.929	0.400906	8.93	0.0390283	8.93	0.0425718	8.931	0.00640083	8.931	-0.00199672	8.931	0.0386085	8.93	0.006507
8.93	0.400066	8.931	0.0395414	8.931	0.0424998	8.931	0.00624266	8.932	-0.00149564	8.932	0.0380846	8.931	0.00687956
8.931	0.399542	8.932	0.0401794	8.932	0.0435621	8.932	0.00674546	8.932	-0.00142888	8.932	0.0387376	8.932	0.00659495
8.932	0.399703	8.933	0.0409559	8.933	0.0437468	8.933	0.00667095	8.933	-0.00182678	8.933	0.0391336	8.933	0.00717439
8.933	0.399907	8.934	0.0418092	8.934	0.0437058	8.934	0.00683736	8.934	-0.00172989	8.934	0.0396412	8.934	0.00611211
8.934	0.40001	8.934	0.0415378	8.935	0.0434915	8.935	0.00716373	8.935	-0.00182673	8.935	0.0394313	8.935	0.00638582
8.934	0.400137	8.935	0.0420364	8.935	0.043412	8.936	0.00761016	8.936	-0.0019008	8.936	0.0396977	8.935	0.00566892
8.935	0.399538	8.936	0.0419771	8.936	0.0431534	8.936	0.0074977	8.937	-0.00212293	8.937	0.039429	8.936	0.00573561
8.936	0.398921	8.937	0.0416801	8.937	0.0428046	8.937	0.00734496	8.937	-0.0020533	8.937	0.0388899	8.937	0.00558948
8.937	0.399067	8.938	0.0423205	8.938	0.0424648	8.938	0.00771444	8.938	-0.00195865	8.938	0.0386589	8.938	0.00616262
8.938	0.39916	8.939	0.0421645	8.939	0.0428382	8.939	0.00898854	8.939	-0.00140309	8.939	0.0382493	8.939	0.00636457
8.939	0.39839	8.939	0.0423577	8.94	0.042665	8.94	0.00973934	8.94	-0.000791424	8.94	0.0383434	8.94	0.00597598
8.939	0.397793	8.94	0.0427845	8.94	0.0418876	8.941	0.010368	8.941	-0.000603651	8.941	0.0384644	8.94	0.00475981
8.94	0.39745	8.941	0.0427523	8.941	0.0416844	8.941	0.0103711	8.942	-0.00020052	8.942	0.0388756	8.941	0.00438554
8.941	0.397284	8.942	0.0420635	8.942	0.0421068	8.942	0.00989154	8.942	-2.23e-05	8.942	0.0391437	8.942	0.00479394
8.942	0.396696	8.943	0.0417495	8.943	0.0421943	8.943	0.00949678	8.943	0.00118173	8.943	0.0392573	8.943	0.00524737
8.943	0.396679	8.944	0.0413475	8.944	0.0412312	8.944	0.00980658	8.944	0.00202776	8.944	0.0386036	8.944	0.00526106
8.944	0.3969	8.944	0.0409973	8.945	0.0415181	8.945	0.00933325	8.945	0.00205458	8.945	0.0384005	8.945	0.00430432
8.944	0.397171	8.945	0.0410167	8.945	0.0416083	8.946	0.00972747	8.946	0.00212148	8.946	0.0390459	8.945	0.00422493
8.945	0.397621	8.946	0.0408717	8.946	0.0415041	8.946	0.0101214	8.947	0.00248203	8.947	0.0394882	8.946	0.00512724
8.946	0.397449	8.947	0.0403354	8.947	0.0416961	8.947	0.0101511	8.947	0.00294609	8.947	0.0398554	8.947	0.00628215
8.947	0.397604	8.948	0.0400386	8.948	0.0416125	8.948	0.0102843	8.948	0.0033908	8.948	0.0401406	8.948	0.00739261
8.948	0.397893	8.948	0.0405392	8.949	0.0422344	8.949	0.0106154	8.949	0.00299425	8.949	0.0406584	8.949	0.00765135
8.949	0.398191	8.949	0.0410433	8.95	0.0429358	8.95	0.0104051	8.95	0.00277534	8.95	0.0407607	8.95	0.00825703
8.949	0.398725	8.95	0.0412558	8.95	0.0430942	8.951	0.0106332	8.951	0.00246686	8.951	0.0412686	8.95	0.00932279
8.95	0.399447	8.951	0.0415622	8.951	0.0427633	8.951	0.00970277	8.952	0.00222601	8.952	0.0411996	8.951	0.00886493
8.951	0.400143	8.952	0.0406472	8.952	0.0423553	8.952	0.00903436	8.952	0.00233742	8.952	0.0407406	8.952	0.00804961
8.952	0.399969	8.953	0.0414393	8.953	0.0422145	8.953	0.00822129	8.953	0.0028068	8.953	0.0408653	8.953	0.00807504
8.953	0.399618	8.953	0.0420552	8.954	0.0428001	8.954	0.00828848	8.954	0.00256156	8.954	0.0407324	8.954	0.00856603
8.954	0.399655	8.954	0.0421348	8.955	0.0424064	8.955	0.00856652	8.955	0.00206001	8.955	0.0405336	8.955	0.00864835
8.954	0.399807	8.955	0.0421673	8.955	0.0420012	8.956	0.00828218	8.956	0.00195616	8.956	0.0396532	8.955	0.00837749
8.955	0.400077	8.956	0.0420807	8.956	0.041072	8.956	0.00880356	8.957	0.00149795	8.957	0.0394171	8.956	0.00858685
8.956	0.400613	8.957	0.0415178	8.957	0.0402597	8.957	0.00838039	8.957	0.000854672	8.957	0.0402304	8.957	0.00836548
8.957	0.400898	8.958	0.04083	8.958	0.0395405	8.958	0.00904409	8.958	0.000803405	8.958	0.0404499	8.958	0.0079967
8.958	0.401229	8.958	0.0401415	8.959	0.0386507	8.959	0.0085882	8.959	0.00116611	8.959	0.0401015	8.959	0.00890115
8.959	0.40162	8.959	0.0398302	8.96	0.0380946	8.96	0.00801183	8.96	0.00147206	8.96	0.0395789	8.96	0.00942386
8.959	0.401576	8.96	0.0398152	8.96	0.037665	8.96	0.00761204	8.961	0.00136858	8.961	0.0388485	8.96	0.00850667
8.96	0.40098	8.961	0.0404037	8.961	0.0375322	8.961	0.00743072	8.961	0.00126421	8.962	0.0380162	8.961	0.00864422
8.961	0.400144	8.962	0.0410275	8.962	0.0370619	8.962	0.00711092	8.962	0.00141127	8.962	0.0376589	8.962	0.00915801
8.962	0.399798	8.963	0.0414322	8.963	0.0369577	8.963	0.0068626	8.963	0.00117821	8.963	0.0386788	8.963	0.00968158
8.963	0.399975	8.963	0.0416704	8.964	0.036992	8.964	0.00740848	8.964	0.00195307	8.964	0.0388349	8.964	0.00968694
8.964	0.400129	8.964	0.0418462	8.965	0.0367253	8.965	0.00770125	8.965	0.00255063	8.965	0.0384401	8.965	0.00980253
8.964	0.399667	8.965	0.0417758	8.965	0.036597	8.965	0.00718223	8.966	0.00223318	8.966	0.0381453	8.965	0.00972695
8.965	0.399568	8.966	0.0410297	8.966	0.0352203	8.966	0.00730229	8.966	0.00177581	8.967	0.0377398	8.966	0.0103878
8.966	0.399797	8.967	0.0404628	8.967	0.0352125	8.967	0.00754879	8.967	0.00247024	8.967	0.0375801	8.967	0.00921705
8.967	0.399478	8.968	0.0403586	8.968	0.0350169	8.968	0.00629892	8.968	0.00359296	8.968	0.0368727	8.968	0.00998897
8.968	0.399	8.968	0.0403212	8.969	0.0354128	8.969	0.00616511	8.969	0.00394321	8.969	0.035758	8.969	0.00927221
8.969	0.398908	8.969	0.0406887	8.97	0.0348804	8.97	0.00659817	8.97	0.00399121	8.97	0.0357494	8.97	0.0090102
8.969	0.398762	8.97	0.0409339	8.97	0.0344199	8.97	0.00589605	8.971	0.00443028	8.971	0.0353684	8.97	0.00922869
8.97	0.398207	8.971	0.0413923	8.971	0.0346327	8.971	0.00624639	8.971	0.00436997	8.971	0.0349439	8.971	0.0090579
8.971	0.397885	8.972	0.0421732	8.972	0.0348612	8.972	0.00598232	8.972	0.00429198	8.972	0.035411	8.972	0.00940649
8.972	0.397949	8.973	0.0419841	8.973	0.0343848	8.973	0.00624377	8.973	0.00401144	8.973	0.0362308	8.973	0.00918681
8.973	0.398101	8.973	0.0411856	8.974	0.0331503	8.974	0.00657898	8.974	0.00418347	8.974	0.0354129	8.974	0.00912894
8.974	0.398215	8.974	0.040813	8.975	0.0321606	8.975	0.00662284	8.975	0.00416216	8.975	0.0357322	8.975	0.00938042
8.974	0.398272	8.975	0.0398347	8.975	0.0320249	8.975	0.00673315	8.976	0.00403705	8.976	0.0353674	8.975	0.0104932
8.975	0.398517	8.976	0.0389707	8.976	0.0325926	8.976	0.00672799	8.976	0.00433501	8.976	0.035599	8.976	0.0108371
8.976	0.399413	8.977	0.038639	8.977	0.0326268	8.977	0.00665439	8.977	0.00409995	8.977	0.0353059	8.977	0.0124141
8.977	0.400228	8.978	0.0384366	8.978	0.0332029	8.978	0.00643191	8.978	0.00434567	8.978	0.0352511	8.978	0.0127727
8.978	0.400786	8.978	0.0387159	8.979	0.0334877	8.979	0.0063556	8.979	0.00417322	8.979	0.0358428	8.979	0.0129371
8.979	0.400726	8.979	0.0387476	8.98	0.0334326	8.98	0.00551084	8.98	0.00441937	8.98	0.0360915	8.98	0.0120137
8.979	0.400799	8.98	0.0393674	8.98	0.0334912	8.98	0.00514112	8.981	0.00421345	8.981	0.0365151	8.98	0.0122949
8.98	0.401158	8.981	0.0394442	8.981	0.0342562	8.981	0.00533177	8.981	0.00377891	8.981	0.0365697	8.981	0.0129842
8.981	0.401377	8.982	0.0390559	8.982	0.0343476	8.982	0.00409802	8.982	0.00325652	8.982	0.0369777	8.982	0.01362
8.982	0.401604	8.983	0.0392222	8.983	0.0338195	8.983	0.00414681	8.983	0.0028111	8.983	0.0368004	8.983	0.0135733
8.983	0.401325	8.983	0.0396499	8.984	0.0327658	8.984	0.00489025	8.984	0.00280798	8.984	0.0363442	8.984	0.0130958
8.984	0.401387	8.984	0.0396384	8.985	0.0320855	8.985	0.00516358	8.985	0.00220081	8.985	0.0362072	8.985	0.011962
8.984	0.401586	8.985	0.040096	8.985	0.0328094	8.985	0.00390912	8.986	0.00141873	8.986	0.0374102	8.985	0.0123666
8.985	0.401335	8.986	0.0404538	8.986	0.032507	8.986	0.00438819	8.986	0.00104817	8.986	0.0380956	8.986	0.01328
8.986	0.400868	8.987	0.0399283	8.987	0.0323175	8.987	0.00437617	8.987	0.00125039	8.987	0.0374884	8.987	0.0126997
8.987	0.400487	8.988	0.0393451	8.988	0.0322034	8.988	0.00457463	8.988	0.000275449	8.988	0.0368085	8.988	0.0120041
8.988	0.400211	8.988	0.0397029	8.989	0.032733	8.989	0.00563557	8.989	-0.001312	8.989	0.0362421	8.989	0.0115266
8.989	0.400611	8.989	0.040243	8.989	0.0328262	8.99	0.00576181	8.99	-0.00254154	8.99	0.0363389	8.99	0.0115929
8.989	0.400727	8.99	0.040077	8.99	0.0323384	8.99	0.00557575	8.991	-0.00267905	8.991	0.0362607	8.99	0.0114597
8.99	0.400508	8.991	0.0395076	8.991	0.0320343	8.991	0.00519676	8.991	-0.00322138	8.991	0.0364093	8.991	0.0109061
8.991	0.40034	8.992	0.0395724	8.992	0.03224	8.992	0.00534927	8.992	-0.00388117	8.992	0.0366137	8.992	0.0106912
8.992	0.399966	8.993	0.0396662	8.993	0.0324211	8.993	0.00603482	8.993	-0.00293182	8.993	0.0369844	8.993	0.0108833
8.993	0.399599	8.993	0.0394356	8.994	0.0326297	8.994	0.00727433	8.994	-0.00274022	8.994	0.0372636	8.994	0.0113713
8.994	0.399603	8.994	0.0382928	8.994	0.0324014	8.995	0.00809399	8.995	-0.00299448	8.995	0.0372999	8.995	0.0114606
8.994	0.39963	8.995	0.0378169	8.995	0.0317772	8.995	0.00813373	8.996	-0.00365515	8.996	0.0372149	8.995	0.0113945
8.995	0.39965	8.996	0.0383837	8.996	0.0313298	8.996	0.00775004	8.996	-0.00385692	8.996	0.0376108	8.996	0.0113328
8.996	0.399564	8.997	0.039066	8.997	0.0308253	8.997	0.00763674	8.997	-0.00321534	8.997	0.0383606	8.997	0.0119772
8.997	0.399737	8.998	0.0398859	8.998	0.0313423	8.998	0.007957	8.998	-0.00276965	8.998	0.0380172	8.998	0.0121013
8.998	0.398918	8.998	0.0407233	8.999	0.0314098	8.999	0.00848899	8.999	-0.00218691	8.999	0.0371761	8.999	0.0110624
8.999	0.398045	8.999	0.0419742	8.999	0.0317788	9	0.00871522	9	-0.00234831	9	0.0371641	8.999	0.0101787
8.999	0.398424	9	0.0424934	9	0.0322755	9	0.00934393	9.001	-0.00205103	9.001	0.037828	9	0.010193
9	0.398488	9.001	0.0424018	9.001	0.0334493	9.001	0.0103028	9.001	-0.00196504	9.001	0.038247	9.001	0.00910491
9.001	0.398813	9.002	0.0422964	9.002	0.0345142	9.002	0.0105675	9.002	-0.00207171	9.002	0.0384046	9.002	0.00887993
9.002	0.398937	9.003	0.0422999	9.003	0.0343659	9.003	0.0107604	9.003	-0.00231352	9.003	0.0392441	9.003	0.0088114
9.003	0.399371	9.003	0.0416297	9.004	0.0344064	9.004	0.011461	9.004	-0.00239467	9.004	0.0389906	9.004	0.00874798
9.004	0.399475	9.004	0.0408294	9.004	0.0345989	9.005	0.0110663	9.005	-0.00239047	9.005	0.0377873	9.004	0.00884608
9.004	0.399658	9.005	0.0404653	9.005	0.0346228	9.005	0.0107474	9.006	-0.0025933	9.006	0.0381369	9.005	0.00880941
9.005	0.399346	9.006	0.0399563	9.006	0.0345794	9.006	0.0102242	9.006	-0.00170795	9.006	0.0389446	9.006	0.00863372
9.006	0.399327	9.007	0.0389168	9.007	0.0345121	9.007	0.00955684	9.007	-0.000478636	9.007	0.0397684	9.007	0.00890105
9.007	0.399164	9.008	0.0388906	9.008	0.0343863	9.008	0.00880552	9.008	-5.18e-05	9.008	0.0406371	9.008	0.00895483
9.008	0.398873	9.008	0.0394364	9.009	0.0338531	9.009	0.00908338	9.009	0.000106648	9.009	0.0408222	9.009	0.00983953
9.008	0.398999	9.009	0.0398452	9.009	0.0337348	9.01	0.00994424	9.01	-0.000552027	9.01	0.0409881	9.009	0.00967541
9.009	0.399331	9.01	0.0393313	9.01	0.0334199	9.01	0.00971563	9.011	-0.00101108	9.011	0.041438	9.01	0.0100292
9.01	0.399267	9.011	0.0392972	9.011	0.0332024	9.011	0.00942311	9.011	-0.00120658	9.011	0.0422984	9.011	0.0100162
9.011	0.399761	9.012	0.0391393	9.012	0.0331923	9.012	0.0106234	9.012	-0.00111495	9.012	0.0430777	9.012	0.00947069
9.012	0.400159	9.013	0.0385856	9.013	0.0332965	9.013	0.0115796	9.013	-0.000944924	9.013	0.0439736	9.013	0.00935409
9.013	0.400436	9.013	0.0389875	9.014	0.0335779	9.014	0.0117586	9.014	-0.000676725	9.014	0.0450722	9.014	0.00932198
9.013	0.400955	9.014	0.0397909	9.014	0.0334856	9.015	0.0110963	9.015	-0.000509461	9.015	0.0438133	9.014	0.00906901
9.014	0.401014	9.015	0.0399926	9.015	0.0334213	9.015	0.0101229	9.016	0.000170509	9.016	0.0447374	9.015	0.00932105
9.015	0.400588	9.016	0.0398895	9.016	0.0329478	9.016	0.00998439	9.016	0.000194354	9.016	0.0441782	9.016	0.00988405
9.016	0.399922	9.017	0.0401723	9.017	0.0333097	9.017	0.00976377	9.017	-0.000512162	9.017	0.0437005	9.017	0.00957383
9.017	0.399223	9.018	0.0404662	9.018	0.0332261	9.018	0.00967825	9.018	-0.000264094	9.018	0.0442416	9.018	0.0091731
9.018	0.398329	9.018	0.0401106	9.019	0.0331155	9.019	0.00906234	9.019	0.000346469	9.019	0.0454608	9.019	0.00831704
9.018	0.397956	9.019	0.0404093	9.019	0.0324316	9.02	0.00948115	9.02	0.00102141	9.02	0.0457347	9.019	0.00727861
9.019	0.398382	9.02	0.0411394	9.02	0.0316112	9.02	0.00977037	9.021	0.00116837	9.021	0.0450251	9.02	0.00737338
9.02	0.398678	9.021	0.0414074	9.021	0.031873	9.021	0.0107002	9.021	0.000928012	9.021	0.0439905	9.021	0.00796114
9.021	0.398495	9.022	0.040945	9.022	0.0316997	9.022	0.00992897	9.022	0.000613938	9.022	0.0436767	9.022	0.00826464
9.022	0.398535	9.023	0.0403953	9.023	0.0306348	9.023	0.00955807	9.023	0.000881998	9.023	0.0434005	9.023	0.00812188
9.023	0.398748	9.023	0.0409302	9.024	0.0304838	9.024	0.00981693	9.024	0.00167401	9.024	0.0437619	9.024	0.00796539
9.023	0.399409	9.024	0.0414051	9.024	0.0306353	9.025	0.00928019	9.025	0.00108354	9.025	0.044427	9.024	0.00823489
9.024	0.399913	9.025	0.0416291	9.025	0.0312051	9.025	0.00871584	9.026	0.00164423	9.026	0.0449506	9.025	0.00802331
9.025	0.399475	9.026	0.0417066	9.026	0.0325474	9.026	0.0074593	9.026	0.00109689	9.026	0.0447551	9.026	0.00822637
9.026	0.399283	9.027	0.0418567	9.027	0.0325283	9.027	0.00891125	9.027	0.00150303	9.027	0.0443764	9.027	0.00866606
9.027	0.399352	9.028	0.04184	9.028	0.0321188	9.028	0.00839323	9.028	0.00217423	9.028	0.0440422	9.028	0.00852311
9.028	0.399517	9.028	0.0420157	9.029	0.032292	9.029	0.00815129	9.029	0.00239307	9.029	0.0448362	9.029	0.00990829
9.028	0.40008	9.029	0.0413548	9.029	0.0325608	9.03	0.00737582	9.03	0.00221659	9.03	0.0447209	9.029	0.00996266
9.029	0.400423	9.03	0.0406588	9.03	0.0319093	9.03	0.00623889	9.031	0.00276323	9.031	0.045326	9.03	0.00962813
9.03	0.400062	9.031	0.0398666	9.031	0.0317925	9.031	0.00557176	9.031	0.00342058	9.031	0.0458341	9.031	0.00911425
9.031	0.399917	9.032	0.0398075	9.032	0.0319888	9.032	0.00553528	9.032	0.00383161	9.032	0.0459962	9.032	0.00846078
9.032	0.400131	9.033	0.0395889	9.033	0.0315338	9.033	0.00551482	9.033	0.00445435	9.033	0.0455783	9.033	0.00825588
9.033	0.400462	9.033	0.0392701	9.034	0.0315923	9.034	0.00547832	9.034	0.0045697	9.034	0.0446365	9.034	0.00776246
9.033	0.400609	9.034	0.0392879	9.034	0.0313291	9.035	0.00467034	9.035	0.00402818	9.035	0.0436613	9.034	0.00720382
9.034	0.400442	9.035	0.0396598	9.035	0.0315683	9.035	0.00373352	9.036	0.0039527	9.036	0.0439882	9.035	0.00760455
9.035	0.399748	9.036	0.0406007	9.036	0.0326177	9.036	0.00249941	9.036	0.00353104	9.036	0.043575	9.036	0.00756229
9.036	0.398973	9.037	0.0414476	9.037	0.0328794	9.037	0.00223757	9.037	0.00436335	9.037	0.0442709	9.037	0.00783142
9.037	0.3981	9.038	0.0413421	9.038	0.0327785	9.038	0.00282486	9.038	0.00505479	9.038	0.0439991	9.038	0.00731801
9.038	0.398177	9.038	0.0406557	9.039	0.0330494	9.039	0.00201377	9.039	0.00488583	9.039	0.0434027	9.039	0.00719974
9.038	0.39749	9.039	0.0404742	9.039	0.0326255	9.04	0.00296372	9.04	0.00504446	9.04	0.043977	9.039	0.00714225
9.039	0.397835	9.04	0.0401647	9.04	0.0328529	9.04	0.00223778	9.041	0.00472165	9.041	0.044005	9.04	0.0084974
9.04	0.398618	9.041	0.0395438	9.041	0.0321147	9.041	0.00164627	9.041	0.00589509	9.041	0.0439311	9.041	0.0099516
9.041	0.397175	9.042	0.0392057	9.042	0.0313841	9.042	0.00118593	9.042	0.00517993	9.042	0.0432764	9.042	0.0101232
9.042	0.396889	9.042	0.0396389	9.043	0.030423	9.043	0.000594201	9.043	0.00490743	9.043	0.0429627	9.043	0.0102526
9.043	0.396778	9.043	0.0395641	9.044	0.028902	9.044	0.000928246	9.044	0.00493176	9.044	0.0429302	9.044	0.0110881
9.043	0.396977	9.044	0.0387261	9.044	0.0286067	9.045	0.00190799	9.045	0.0044468	9.045	0.0423993	9.044	0.0117399
9.044	0.397241	9.045	0.0382956	9.045	0.0289703	9.045	0.00112891	9.046	0.0039237	9.046	0.0422567	9.045	0.011783
9.045	0.397215	9.046	0.038636	9.046	0.02861	9.046	0.000819947	9.046	0.00402017	9.046	0.0433567	9.046	0.0114324
9.046	0.397257	9.047	0.0387757	9.047	0.0284752	9.047	0.000167086	9.047	0.00439251	9.047	0.0437099	9.047	0.0113031
9.047	0.397546	9.047	0.0386498	9.048	0.0286932	9.048	0.00134408	9.048	0.00359676	9.048	0.0432461	9.048	0.0115701
9.048	0.39744	9.048	0.0384356	9.049	0.029181	9.049	0.00134146	9.049	0.00216277	9.049	0.0420656	9.049	0.0119174
9.048	0.398073	9.049	0.038341	9.049	0.0294084	9.05	0.00182607	9.05	0.00210688	9.05	0.042209	9.049	0.0122629
9.049	0.39835	9.05	0.0380804	9.05	0.0295084	9.05	0.00101439	9.051	0.00139387	9.051	0.0422227	9.05	0.0119619
9.05	0.397997	9.051	0.0375315	9.051	0.029933	9.051	0.00070106	9.051	0.00155179	9.051	0.0420014	9.051	0.0121186
9.051	0.397031	9.052	0.0374015	9.052	0.0302883	9.052	0.00101149	9.052	0.00242085	9.052	0.0421283	9.052	0.0122256
9.052	0.396549	9.052	0.0372198	9.053	0.0306881	9.053	0.00148793	9.053	0.00307803	9.053	0.0410325	9.053	0.0121623
9.053	0.395802	9.053	0.0369319	9.054	0.0304813	9.054	0.000192239	9.054	0.0024984	9.054	0.0404607	9.054	0.0127207
9.053	0.395064	9.054	0.0375543	9.054	0.0296823	9.055	-0.000959484	9.055	0.00291086	9.055	0.0398092	9.054	0.0129976
9.054	0.39532	9.055	0.0371977	9.055	0.0292573	9.055	-0.000245613	9.056	0.00279937	9.056	0.0392766	9.055	0.0129254
9.055	0.394981	9.056	0.0360713	9.056	0.0293426	9.056	-0.000129789	9.056	0.00286871	9.056	0.0405225	9.056	0.0132987
9.056	0.394838	9.057	0.0357361	9.057	0.0296744	9.057	0.000807493	9.057	0.00226819	9.057	0.0410559	9.057	0.0130145
9.057	0.395221	9.057	0.0352796	9.058	0.029969	9.058	0.001157	9.058	0.00296074	9.058	0.0413728	9.058	0.012128
9.058	0.395449	9.058	0.0347542	9.059	0.0300545	9.059	0.00130064	9.059	0.00330562	9.059	0.0428808	9.059	0.0118532
9.058	0.395299	9.059	0.0345868	9.059	0.0296209	9.059	0.0018755	9.06	0.00283951	9.06	0.0426985	9.059	0.012435
9.059	0.395789	9.06	0.0343801	9.06	0.0288531	9.06	0.00284734	9.061	0.00331478	9.061	0.0415631	9.06	0.0129338
9.06	0.395734	9.061	0.0345241	9.061	0.028792	9.061	0.00324734	9.061	0.00284714	9.061	0.0420459	9.061	0.0132437
9.061	0.395518	9.062	0.0340247	9.062	0.0295549	9.062	0.00368836	9.062	0.00371973	9.062	0.0434042	9.062	0.0132448
9.062	0.394296	9.062	0.0333958	9.063	0.0295954	9.063	0.00349984	9.063	0.00458774	9.063	0.0453088	9.063	0.0134883
9.063	0.394183	9.063	0.0332836	9.064	0.0293828	9.064	0.00470635	9.064	0.00483097	9.064	0.0461576	9.064	0.0137477
9.063	0.394019	9.064	0.0330999	9.064	0.0300938	9.064	0.0052554	9.065	0.00469279	9.065	0.0468807	9.064	0.0140178
9.064	0.394514	9.065	0.032476	9.065	0.0305919	9.065	0.00591083	9.065	0.00452864	9.066	0.0470737	9.065	0.0144212
9.065	0.393824	9.066	0.0316731	9.066	0.0312478	9.066	0.00577245	9.066	0.00416479	9.066	0.046001	9.066	0.0149332
9.066	0.393138	9.067	0.0311532	9.067	0.0310483	9.067	0.00573927	9.067	0.00323569	9.067	0.046226	9.067	0.0154043
9.067	0.392873	9.067	0.0310736	9.068	0.0302639	9.068	0.00575669	9.068	0.00356614	9.068	0.0466189	9.068	0.0162147
9.068	0.392134	9.068	0.0308905	9.069	0.030588	9.069	0.00496221	9.069	0.00301537	9.069	0.0463606	9.069	0.0164584
9.068	0.392053	9.069	0.0305651	9.069	0.0312707	9.069	0.00448666	9.07	0.0021455	9.07	0.0462544	9.069	0.015655
9.069	0.392097	9.07	0.0308314	9.07	0.0310448	9.07	0.00464593	9.07	0.00159955	9.07	0.0458472	9.07	0.0144184
9.07	0.392124	9.071	0.031762	9.071	0.0305135	9.071	0.00451185	9.071	0.00186086	9.071	0.0462927	9.071	0.0140481
9.071	0.392268	9.072	0.0323948	9.072	0.030271	9.072	0.00332269	9.072	0.00135951	9.072	0.0464613	9.072	0.0138
9.072	0.392369	9.072	0.0329079	9.073	0.0300392	9.073	0.00347038	9.073	0.00257285	9.073	0.0464097	9.073	0.0137432
9.073	0.392319	9.073	0.033396	9.074	0.0296871	9.074	0.00411721	9.074	0.00314109	9.074	0.0459976	9.074	0.0146581
9.073	0.392866	9.074	0.0340956	9.074	0.0301006	9.074	0.00443128	9.075	0.00263682	9.075	0.0456073	9.074	0.0152404
9.074	0.393256	9.075	0.0351091	9.075	0.0299562	9.075	0.00505409	9.075	0.00326623	9.075	0.0466004	9.075	0.0148857
9.075	0.393338	9.076	0.0352479	9.076	0.0295891	9.076	0.00566535	9.076	0.0038465	9.076	0.0460803	9.076	0.0148887
9.076	0.393111	9.077	0.0354365	9.077	0.0296496	9.077	0.00466215	9.077	0.0036513	9.077	0.0454112	9.077	0.0144653
9.077	0.393611	9.077	0.034946	9.078	0.0294994	9.078	0.00461584	9.078	0.00344413	9.078	0.0448082	9.078	0.0142206
9.078	0.394186	9.078	0.0348099	9.079	0.0292677	9.079	0.00407084	9.079	0.00276804	9.079	0.0437736	9.079	0.0139743
9.078	0.3949	9.079	0.0345997	9.079	0.0293832	9.079	0.00426735	9.08	0.00290414	9.08	0.0438658	9.079	0.0143473
9.079	0.394844	9.08	0.0353462	9.08	0.0294723	9.08	0.00431188	9.08	0.00223904	9.08	0.0445278	9.08	0.014893
9.08	0.395153	9.081	0.0352464	9.081	0.0294959	9.081	0.00314285	9.081	0.0010371	9.081	0.0443376	9.081	0.0149521
9.081	0.394557	9.082	0.0351657	9.082	0.0299244	9.082	0.00372301	9.082	0.000911626	9.082	0.0450452	9.082	0.0148457
9.082	0.394424	9.082	0.0355006	9.083	0.0309323	9.083	0.00423538	9.083	-9.81e-05	9.083	0.04526	9.083	0.0146532
9.083	0.395541	9.083	0.0354382	9.083	0.0319101	9.084	0.00472456	9.084	-0.0002201	9.084	0.0457087	9.084	0.0143666
9.083	0.395886	9.084	0.0349628	9.084	0.0318933	9.084	0.00507889	9.085	7.66e-05	9.085	0.0463468	9.084	0.0148451
9.084	0.395991	9.085	0.0351166	9.085	0.032214	9.085	0.00491669	9.085	0.000391078	9.085	0.0458117	9.085	0.0157886
9.085	0.396208	9.086	0.0354652	9.086	0.0326553	9.086	0.00492856	9.086	0.000248638	9.086	0.0465144	9.086	0.0162075
9.086	0.396153	9.087	0.0365055	9.087	0.0327329	9.087	0.00467728	9.087	0.00132439	9.087	0.0468521	9.087	0.0160507
9.087	0.395781	9.087	0.0368504	9.088	0.0327577	9.088	0.00523488	9.088	0.000828836	9.088	0.0463823	9.088	0.0157743
9.088	0.394773	9.088	0.0369606	9.088	0.0327252	9.089	0.00602225	9.089	0.000251905	9.089	0.0466075	9.089	0.0155762
9.088	0.394699	9.089	0.0371428	9.089	0.0320729	9.089	0.00597004	9.09	0.000982332	9.09	0.0465329	9.089	0.0157446
9.089	0.394841	9.09	0.0375384	9.09	0.0317391	9.09	0.00626014	9.09	0.0013745	9.09	0.0463471	9.09	0.0156165
9.09	0.395079	9.091	0.0373571	9.091	0.0322139	9.091	0.00688211	9.091	0.00138615	9.091	0.0467355	9.091	0.0150888
9.091	0.394235	9.092	0.0371536	9.092	0.0332682	9.092	0.0070639	9.092	0.00125681	9.092	0.0474474	9.092	0.0154869
9.092	0.39412	9.092	0.0369329	9.093	0.0333325	9.093	0.00693769	9.093	0.000569897	9.093	0.0478647	9.093	0.0151252
9.093	0.394282	9.093	0.0377114	9.093	0.033703	9.094	0.00697159	9.094	-2.9e-05	9.094	0.0482576	9.093	0.014959
9.093	0.394568	9.094	0.0382945	9.094	0.0334313	9.094	0.0075512	9.095	-0.00126203	9.095	0.0486067	9.094	0.0153174
9.094	0.3947	9.095	0.038432	9.095	0.03446	9.095	0.0079836	9.095	-0.00121722	9.095	0.0489451	9.095	0.0154065
9.095	0.394637	9.096	0.037719	9.096	0.0352263	9.096	0.00803918	9.096	-0.00189624	9.096	0.0492846	9.096	0.0148691
9.096	0.395008	9.097	0.036904	9.097	0.0351998	9.097	0.00752233	9.097	-0.00208146	9.097	0.0490105	9.097	0.0141943
9.097	0.396402	9.097	0.0371933	9.098	0.0353981	9.098	0.00724262	9.098	-0.00141881	9.098	0.0480428	9.098	0.0139769
9.097	0.396764	9.098	0.0372513	9.098	0.0356532	9.099	0.00717979	9.099	-0.00137882	9.099	0.0466999	9.098	0.0143731
9.098	0.396105	9.099	0.0378911	9.099	0.0357313	9.099	0.00688863	9.1	-0.00200001	9.1	0.047485	9.099	0.0149608
9.099	0.395912	9.1	0.0388605	9.1	0.0352099	9.1	0.00669044	9.1	-0.00199703	9.1	0.0460986	9.1	0.0152044
9.1	0.396586	9.101	0.0391045	9.101	0.0347029	9.101	0.0068774	9.101	-0.00131438	9.101	0.0459133	9.101	0.0145223
9.101	0.396214	9.102	0.0394995	9.102	0.0354602	9.102	0.00668236	9.102	-0.00185147	9.102	0.0471339	9.102	0.0139401
9.102	0.396098	9.102	0.0391144	9.103	0.0359739	9.103	0.00624956	9.103	-0.00266554	9.103	0.0467466	9.103	0.0144469
9.102	0.395662	9.103	0.0381444	9.103	0.036334	9.104	0.00625827	9.104	-0.00385587	9.104	0.0463903	9.103	0.0145145
9.103	0.395587	9.104	0.0374391	9.104	0.0364019	9.104	0.00725686	9.105	-0.00354648	9.105	0.0442254	9.104	0.0141995
9.104	0.395976	9.105	0.0368211	9.105	0.0364856	9.105	0.00674084	9.105	-0.00424059	9.105	0.0430528	9.105	0.0136916
9.105	0.39685	9.106	0.0366541	9.106	0.0359118	9.106	0.00661469	9.106	-0.00383472	9.106	0.0425699	9.106	0.0131897
9.106	0.396496	9.107	0.0362752	9.107	0.0359065	9.107	0.00652827	9.107	-0.00411754	9.107	0.042097	9.107	0.0124972
9.107	0.396469	9.107	0.0357459	9.108	0.0359688	9.108	0.0060442	9.108	-0.00315745	9.108	0.0420357	9.108	0.0121525
9.107	0.396669	9.108	0.0353053	9.108	0.0353954	9.109	0.00602403	9.109	-0.00256568	9.109	0.0420344	9.108	0.0119952
9.108	0.396702	9.109	0.0357275	9.109	0.0358178	9.109	0.00604782	9.11	-0.00299828	9.11	0.0424993	9.109	0.011575
9.109	0.397139	9.11	0.0356696	9.11	0.0354397	9.11	0.00564924	9.11	-0.00316702	9.11	0.0421077	9.11	0.0109222
9.11	0.396865	9.111	0.0359726	9.111	0.0348873	9.111	0.00543366	9.111	-0.00264655	9.111	0.0421726	9.111	0.0115935
9.111	0.396737	9.112	0.0361504	9.112	0.0348887	9.112	0.00551881	9.112	-0.00243422	9.112	0.0423067	9.112	0.0122794
9.112	0.396207	9.112	0.0364904	9.113	0.035513	9.113	0.00582834	9.113	-0.00269583	9.113	0.0416601	9.113	0.0125076
9.112	0.396422	9.113	0.0361458	9.113	0.0358727	9.114	0.00784966	9.114	-0.00239447	9.114	0.0416756	9.113	0.0125825
9.113	0.39617	9.114	0.0356217	9.114	0.036034	9.114	0.00824354	9.115	-0.00252839	9.115	0.0416372	9.114	0.0120898
9.114	0.396242	9.115	0.0352886	9.115	0.0363284	9.115	0.00813186	9.115	-0.00285456	9.115	0.0419526	9.115	0.0116189
9.115	0.395988	9.116	0.0348168	9.116	0.0362503	9.116	0.00781707	9.116	-0.00300826	9.116	0.0426299	9.116	0.0116155
9.116	0.394886	9.117	0.0340288	9.117	0.0362488	9.117	0.00680496	9.117	-0.00263304	9.117	0.0431785	9.117	0.0122726
9.117	0.394769	9.117	0.0338587	9.118	0.0369021	9.118	0.00679786	9.118	-0.00349206	9.118	0.0443012	9.118	0.0124331
9.117	0.395019	9.118	0.0342952	9.118	0.0372718	9.119	0.00782124	9.119	-0.00328592	9.119	0.0441085	9.118	0.0128996
9.118	0.395085	9.119	0.034126	9.119	0.0369839	9.119	0.0094961	9.12	-0.00284476	9.12	0.0452491	9.119	0.0134845
9.119	0.395569	9.12	0.0335275	9.12	0.0366821	9.12	0.00920962	9.12	-0.00319234	9.12	0.0449343	9.12	0.0133051
9.12	0.394806	9.121	0.0326173	9.121	0.0370092	9.121	0.00733014	9.121	-0.00305679	9.121	0.0449142	9.121	0.0129191
9.121	0.394689	9.122	0.0316206	9.122	0.0371678	9.122	0.00715618	9.122	-0.00182898	9.122	0.044821	9.122	0.011937
9.122	0.394707	9.122	0.0310339	9.123	0.0370658	9.123	0.0070533	9.123	-0.001542	9.123	0.0439563	9.123	0.010745
9.122	0.394912	9.123	0.0305914	9.123	0.0375445	9.124	0.00641345	9.124	-0.00200828	9.124	0.0432971	9.123	0.0102973
9.123	0.394794	9.124	0.0305918	9.124	0.0370655	9.124	0.00626413	9.125	-0.00234506	9.125	0.0435995	9.124	0.00933645
9.124	0.3941	9.125	0.0306913	9.125	0.0357062	9.125	0.00586432	9.125	-0.00130372	9.125	0.0433664	9.125	0.00853102
9.125	0.394169	9.126	0.0300281	9.126	0.0351644	9.126	0.00587741	9.126	-0.00158145	9.126	0.0428974	9.126	0.00824065
9.126	0.394112	9.127	0.0300762	9.127	0.0356515	9.127	0.00557567	9.127	-0.00229427	9.127	0.043136	9.127	0.0073546
9.127	0.393777	9.127	0.0306063	9.128	0.0358977	9.128	0.00449462	9.128	-0.00256656	9.128	0.042606	9.128	0.0069479
9.127	0.393123	9.128	0.0302893	9.128	0.0357404	9.129	0.00459377	9.129	-0.00289629	9.129	0.0421596	9.128	0.007021
9.128	0.393529	9.129	0.0306913	9.129	0.0359216	9.129	0.00515025	9.13	-0.00283939	9.13	0.0421317	9.129	0.00744418
9.129	0.39442	9.13	0.0311285	9.13	0.0359926	9.13	0.00442479	9.13	-0.00251827	9.13	0.0411496	9.13	0.00759545
9.13	0.393702	9.131	0.0317664	9.131	0.0364312	9.131	0.00412963	9.131	-0.00316933	9.131	0.0404014	9.131	0.00716202
9.131	0.392748	9.131	0.0319393	9.132	0.0374092	9.132	0.0045405	9.132	-0.00319912	9.132	0.0413618	9.132	0.00653354
9.132	0.392105	9.132	0.0318696	9.133	0.0379464	9.133	0.00499155	9.133	-0.00284208	9.133	0.0408436	9.133	0.00648262
9.132	0.391989	9.133	0.0322175	9.133	0.037256	9.134	0.00504753	9.134	-0.0033758	9.134	0.0407229	9.133	0.00657133
9.133	0.391916	9.134	0.0328166	9.134	0.0368403	9.134	0.00554203	9.135	-0.00295021	9.135	0.039765	9.134	0.00672664
9.134	0.392533	9.135	0.0331306	9.135	0.0366418	9.135	0.00652547	9.135	-0.00214878	9.135	0.0394957	9.135	0.00709338
9.135	0.393628	9.136	0.0328896	9.136	0.0363811	9.136	0.00658091	9.136	-0.00177728	9.136	0.0396185	9.136	0.00675123
9.136	0.394388	9.136	0.0328041	9.137	0.0364524	9.137	0.00715367	9.137	-0.00226745	9.137	0.0394982	9.137	0.00694346
9.137	0.39511	9.137	0.0334297	9.138	0.036329	9.138	0.00735947	9.138	-0.00221255	9.138	0.0386487	9.138	0.00778671
9.137	0.394745	9.138	0.0351123	9.138	0.036032	9.139	0.0080697	9.139	-0.00249701	9.139	0.0393367	9.138	0.00823877
9.138	0.393519	9.139	0.0350983	9.139	0.0360488	9.139	0.00926368	9.14	-0.00323449	9.14	0.0395931	9.139	0.00794412
9.139	0.393289	9.14	0.0350205	9.14	0.0361194	9.14	0.00996276	9.14	-0.00365074	9.14	0.0404568	9.14	0.00768804
9.14	0.394524	9.141	0.0343699	9.141	0.0356578	9.141	0.0100302	9.141	-0.00331825	9.141	0.039558	9.141	0.00765487
9.141	0.394777	9.141	0.0340866	9.142	0.0367718	9.142	0.0102583	9.142	-0.00265891	9.142	0.0389917	9.142	0.00806011
9.142	0.395025	9.142	0.0344855	9.143	0.0377716	9.143	0.0105192	9.143	-0.00249822	9.143	0.0393975	9.143	0.00863046
9.142	0.39503	9.143	0.0350683	9.143	0.0376485	9.144	0.0104089	9.144	-0.00275454	9.144	0.0393076	9.143	0.00850305
9.143	0.39518	9.144	0.0348323	9.144	0.037143	9.144	0.0101431	9.145	-0.00248785	9.145	0.0403208	9.144	0.00846683
9.144	0.394609	9.145	0.0359267	9.145	0.0369476	9.145	0.00981693	9.145	-0.002179	9.145	0.0399431	9.145	0.00802355
9.145	0.395552	9.146	0.0369418	9.146	0.0372219	9.146	0.00901154	9.146	-0.00353187	9.146	0.0402827	9.146	0.00742037
9.146	0.395038	9.146	0.0377737	9.147	0.0369431	9.147	0.00931282	9.147	-0.00320173	9.147	0.0411552	9.147	0.00732751
9.147	0.394212	9.147	0.0377393	9.148	0.0370608	9.148	0.00948643	9.148	-0.00362223	9.148	0.0417761	9.148	0.0076367
9.147	0.393416	9.148	0.0382759	9.148	0.036678	9.149	0.00967677	9.149	-0.00419921	9.149	0.0415606	9.148	0.00804178
9.148	0.394166	9.149	0.0385114	9.149	0.0362372	9.149	0.00999341	9.15	-0.00495845	9.15	0.0422489	9.149	0.00818456
9.149	0.39358	9.15	0.0393091	9.15	0.0365666	9.15	0.00993666	9.15	-0.00568324	9.15	0.0423688	9.15	0.00850891
9.15	0.393562	9.151	0.0388341	9.151	0.0367307	9.151	0.0105792	9.151	-0.00634445	9.151	0.0421752	9.151	0.00798218
9.151	0.39379	9.151	0.0391508	9.152	0.0373698	9.152	0.011212	9.152	-0.00637817	9.152	0.0423156	9.152	0.00774102
9.152	0.39416	9.152	0.0383846	9.153	0.0384835	9.153	0.0116565	9.153	-0.00659459	9.153	0.042545	9.153	0.00713492
9.152	0.393908	9.153	0.0381009	9.153	0.0389353	9.154	0.0111368	9.154	-0.00701123	9.154	0.0420693	9.153	0.00765422
9.153	0.393363	9.154	0.0382036	9.154	0.038803	9.154	0.0107743	9.155	-0.00674627	9.155	0.0420072	9.154	0.00848601
9.154	0.39241	9.155	0.0385576	9.155	0.0383749	9.155	0.0100815	9.155	-0.00739026	9.155	0.0407747	9.155	0.00880166
9.155	0.392444	9.156	0.0394625	9.156	0.0383732	9.156	0.00966271	9.156	-0.00737849	9.156	0.0409392	9.156	0.00969373
9.156	0.392921	9.156	0.0404616	9.157	0.0387042	9.157	0.00906285	9.157	-0.00805378	9.157	0.0411925	9.157	0.0099451
9.157	0.392199	9.157	0.0403359	9.158	0.0389494	9.158	0.00915744	9.158	-0.00839924	9.158	0.041209	9.158	0.00992151
9.157	0.392265	9.158	0.0412434	9.158	0.0392096	9.159	0.00930632	9.159	-0.00874633	9.159	0.0397926	9.158	0.00914774
9.158	0.392211	9.159	0.0417943	9.159	0.0391529	9.159	0.0094289	9.16	-0.00931311	9.16	0.0394962	9.159	0.00900007
9.159	0.391694	9.16	0.0414923	9.16	0.0391585	9.16	0.00945479	9.16	-0.00958014	9.16	0.0397108	9.16	0.00896296
9.16	0.392011	9.161	0.0418607	9.161	0.0395313	9.161	0.00908503	9.161	-0.00944468	9.161	0.0390226	9.161	0.0080976
9.161	0.391055	9.161	0.0432181	9.162	0.0397735	9.162	0.00960399	9.162	-0.00895504	9.162	0.0404246	9.162	0.00814752
9.162	0.392147	9.162	0.0439625	9.163	0.0396818	9.163	0.0103293	9.163	-0.00937692	9.163	0.0400274	9.163	0.0086318
9.162	0.392169	9.163	0.0444474	9.163	0.0394673	9.163	0.0120171	9.164	-0.00991187	9.164	0.0396331	9.163	0.00890955
9.163	0.392514	9.164	0.0451907	9.164	0.0404507	9.164	0.0139529	9.164	-0.00935766	9.165	0.0398887	9.164	0.00894123
9.164	0.392323	9.165	0.045797	9.165	0.0409376	9.165	0.0148157	9.165	-0.00908067	9.165	0.0402209	9.165	0.00921423
9.165	0.392218	9.166	0.045898	9.166	0.0414121	9.166	0.0153599	9.166	-0.00952877	9.166	0.0393887	9.166	0.00935434
9.166	0.391831	9.166	0.0453823	9.167	0.0421948	9.167	0.0154843	9.167	-0.0104584	9.167	0.0395803	9.167	0.0104318
9.167	0.391053	9.167	0.046136	9.168	0.0435812	9.168	0.0148709	9.168	-0.0108967	9.168	0.039664	9.168	0.0107782
9.167	0.390688	9.168	0.0457491	9.168	0.0438257	9.168	0.0150567	9.169	-0.0108412	9.169	0.0393383	9.168	0.0109647
9.168	0.38998	9.169	0.0454945	9.169	0.0437654	9.169	0.0152538	9.169	-0.0101007	9.169	0.0399971	9.169	0.01041
9.169	0.390458	9.17	0.045498	9.17	0.0443542	9.17	0.0158956	9.17	-0.0103854	9.17	0.0402849	9.17	0.0100575
9.17	0.390485	9.171	0.0445325	9.171	0.044619	9.171	0.0148224	9.171	-0.00967249	9.171	0.0410434	9.171	0.0100944
9.171	0.389645	9.171	0.044408	9.172	0.0443361	9.172	0.0154216	9.172	-0.00867609	9.172	0.0409633	9.172	0.0103339
9.172	0.389533	9.172	0.0442391	9.173	0.0445173	9.173	0.0156751	9.173	-0.00972396	9.173	0.0421844	9.173	0.0102986
9.172	0.390587	9.173	0.0446225	9.173	0.0438964	9.173	0.0155475	9.174	-0.0100001	9.174	0.0427342	9.173	0.0100323
9.173	0.390862	9.174	0.0450839	9.174	0.0431626	9.174	0.0146099	9.174	-0.0101931	9.174	0.042056	9.174	0.0100582
9.174	0.391156	9.175	0.0450689	9.175	0.0431861	9.175	0.0144894	9.175	-0.00954253	9.175	0.0423034	9.175	0.00964396
9.175	0.391913	9.176	0.0452818	9.176	0.0430022	9.176	0.0140017	9.176	-0.00903906	9.176	0.0432145	9.176	0.00967038
9.176	0.391109	9.176	0.0453638	9.177	0.0423717	9.177	0.0130193	9.177	-0.00992065	9.177	0.043838	9.177	0.00940818
9.177	0.391219	9.177	0.0449043	9.177	0.0425275	9.178	0.0131193	9.178	-0.0101222	9.178	0.0436713	9.178	0.00939073
9.177	0.391231	9.178	0.0448566	9.178	0.0419701	9.178	0.0124473	9.179	-0.0103251	9.179	0.0439337	9.178	0.00866205
9.178	0.390425	9.179	0.0456648	9.179	0.0419358	9.179	0.0119588	9.179	-0.00999732	9.179	0.0443434	9.179	0.00801446
9.179	0.390242	9.18	0.0438457	9.18	0.0428238	9.18	0.0116743	9.18	-0.00985321	9.18	0.0442808	9.18	0.00789622
9.18	0.39046	9.181	0.0441558	9.181	0.0428429	9.181	0.0115284	9.181	-0.00927697	9.181	0.0441121	9.181	0.00806365
9.181	0.390445	9.181	0.0444914	9.182	0.0423916	9.182	0.0109945	9.182	-0.00961462	9.182	0.0434335	9.182	0.00874844
9.181	0.389271	9.182	0.0445563	9.182	0.0423503	9.183	0.010037	9.183	-0.010623	9.183	0.043907	9.183	0.00891958
9.182	0.387785	9.183	0.044729	9.183	0.0419225	9.183	0.00990927	9.184	-0.0115084	9.184	0.0444948	9.183	0.00887786
9.183	0.387974	9.184	0.0444382	9.184	0.0413114	9.184	0.00985257	9.184	-0.0122893	9.184	0.045578	9.184	0.00834444
9.184	0.387611	9.185	0.0437232	9.185	0.0415358	9.185	0.00978083	9.185	-0.0132717	9.185	0.0457533	9.185	0.00820104
9.185	0.388471	9.186	0.0442713	9.186	0.0414938	9.186	0.0101081	9.186	-0.0137632	9.186	0.0450109	9.186	0.00801477
9.186	0.388514	9.186	0.0438689	9.187	0.0414997	9.187	0.00989032	9.187	-0.0137311	9.187	0.0453864	9.187	0.00807572
9.186	0.387647	9.187	0.0435698	9.187	0.041567	9.188	0.00966732	9.188	-0.0134163	9.188	0.0450979	9.187	0.00849186
9.187	0.387753	9.188	0.0428887	9.188	0.0417886	9.188	0.00941652	9.189	-0.0131442	9.189	0.0445284	9.188	0.00816507
9.188	0.387985	9.189	0.0424693	9.189	0.0419318	9.189	0.00917626	9.189	-0.0133532	9.189	0.0438576	9.189	0.0076221
9.189	0.387832	9.19	0.0415919	9.19	0.0417205	9.19	0.00904062	9.19	-0.0127803	9.19	0.0444134	9.19	0.00790614
9.19	0.386883	9.191	0.0422638	9.191	0.0417778	9.191	0.00891313	9.191	-0.0118234	9.191	0.0449237	9.191	0.00773875
9.191	0.387269	9.191	0.0420393	9.192	0.0420125	9.192	0.00911135	9.192	-0.0109479	9.192	0.0454012	9.192	0.00685172
9.191	0.387349	9.192	0.0420138	9.192	0.0414898	9.193	0.00895796	9.193	-0.0108446	9.193	0.0453448	9.192	0.00622889
9.192	0.387228	9.193	0.0416718	9.193	0.04035	9.193	0.00864326	9.194	-0.0100103	9.194	0.0463151	9.193	0.00597334
9.193	0.387224	9.194	0.0424665	9.194	0.0392743	9.194	0.00843853	9.194	-0.00907733	9.194	0.0468446	9.194	0.00647154
9.194	0.387251	9.195	0.0428308	9.195	0.0385905	9.195	0.00882524	9.195	-0.00878258	9.195	0.0469961	9.195	0.00590573
9.195	0.387861	9.196	0.0424993	9.196	0.0383797	9.196	0.00897623	9.196	-0.00873043	9.196	0.0476454	9.196	0.00523924
9.196	0.388657	9.196	0.0423272	9.197	0.0385646	9.197	0.00921063	9.197	-0.00776738	9.197	0.0485692	9.197	0.005107
9.196	0.388301	9.197	0.0424464	9.197	0.0386284	9.198	0.00995577	9.198	-0.00808351	9.198	0.048366	9.197	0.00534783
9.197	0.387705	9.198	0.0413025	9.198	0.0381263	9.198	0.0109193	9.199	-0.00721267	9.199	0.0478337	9.198	0.00554412
9.198	0.387744	9.199	0.0414382	9.199	0.037746	9.199	0.0111277	9.199	-0.00554495	9.199	0.0473911	9.199	0.00542535
9.199	0.387511	9.2	0.0414461	9.2	0.0376505	9.2	0.0110153	9.2	-0.00596694	9.2	0.0482425	9.2	0.00582125
9.2	0.388118	9.201	0.0414964	9.201	0.0377551	9.201	0.0106816	9.201	-0.0053031	9.201	0.0486032	9.201	0.00652831
9.201	0.388765	9.201	0.0408067	9.202	0.0375073	9.202	0.0109654	9.202	-0.00557207	9.202	0.0491927	9.202	0.00704964
9.201	0.388802	9.202	0.0403902	9.202	0.0373586	9.203	0.0107316	9.203	-0.00592696	9.203	0.0501404	9.202	0.00784366
9.202	0.389497	9.203	0.040092	9.203	0.0375431	9.203	0.0104633	9.204	-0.00647562	9.204	0.0497289	9.203	0.00753365
9.203	0.38958	9.204	0.0398558	9.204	0.0378506	9.204	0.0113509	9.204	-0.00651695	9.204	0.0504245	9.204	0.00698557
9.204	0.390873	9.205	0.0406098	9.205	0.0375984	9.205	0.0112145	9.205	-0.00689108	9.205	0.0509647	9.205	0.00675561
9.205	0.38969	9.206	0.0404986	9.206	0.0377074	9.206	0.0103836	9.206	-0.00697873	9.206	0.0512038	9.206	0.00744986
9.206	0.390183	9.206	0.0407159	9.207	0.0371752	9.207	0.0101328	9.207	-0.0069311	9.207	0.0510167	9.207	0.00789099
9.206	0.390173	9.207	0.0405823	9.207	0.036222	9.208	0.0100251	9.208	-0.00583662	9.208	0.0514147	9.207	0.00821298
9.207	0.390811	9.208	0.0408394	9.208	0.0365058	9.208	0.0101749	9.209	-0.00455222	9.209	0.0510432	9.208	0.00856743
9.208	0.391007	9.209	0.0410136	9.209	0.0363332	9.209	0.0108239	9.209	-0.00431638	9.209	0.0505615	9.209	0.00861697
9.209	0.391173	9.21	0.0416907	9.21	0.0363854	9.21	0.0115082	9.21	-0.00452557	9.21	0.0514677	9.21	0.00846755
9.21	0.391305	9.211	0.0418528	9.211	0.036188	9.211	0.0119547	9.211	-0.00443592	9.211	0.0514239	9.211	0.00897473
9.211	0.391095	9.211	0.041587	9.212	0.0357089	9.212	0.0112808	9.212	-0.00429177	9.212	0.0511486	9.212	0.00961833
9.211	0.390987	9.212	0.0419458	9.212	0.0356204	9.213	0.0116589	9.213	-0.00406155	9.213	0.0510984	9.212	0.00906572
9.212	0.390545	9.213	0.0419631	9.213	0.0368031	9.213	0.0119983	9.214	-0.00431833	9.214	0.0513841	9.213	0.0079238
9.213	0.390653	9.214	0.0422739	9.214	0.037007	9.214	0.0113546	9.214	-0.00369544	9.214	0.0506412	9.214	0.00852063
9.214	0.390604	9.215	0.041585	9.215	0.0371838	9.215	0.0109224	9.215	-0.0030793	9.215	0.0506528	9.215	0.00905559
9.215	0.390443	9.216	0.0420204	9.216	0.0372098	9.216	0.0112912	9.216	-0.00323016	9.216	0.0510207	9.216	0.00928393
9.216	0.390345	9.216	0.0417536	9.217	0.0373179	9.217	0.0112379	9.217	-0.00313017	9.217	0.0494948	9.217	0.00919946
9.216	0.388954	9.217	0.0414198	9.217	0.0382575	9.218	0.0111288	9.218	-0.00308773	9.218	0.0483878	9.217	0.00864686
9.217	0.389495	9.218	0.041093	9.218	0.0392731	9.218	0.010711	9.219	-0.00249903	9.219	0.0478998	9.218	0.00831767
9.218	0.387906	9.219	0.0408711	9.219	0.0395369	9.219	0.00982137	9.219	-0.00179956	9.219	0.0481845	9.219	0.00820741
9.219	0.387498	9.22	0.0405684	9.22	0.0396666	9.22	0.00883983	9.22	-0.000654313	9.22	0.0470957	9.22	0.00821766
9.22	0.38725	9.221	0.0401425	9.221	0.0394297	9.221	0.00890052	9.221	-0.000963195	9.221	0.0474785	9.221	0.00855163
9.221	0.386758	9.221	0.0405625	9.222	0.0392969	9.222	0.0082154	9.222	-0.000879143	9.222	0.0466788	9.222	0.00864565
9.221	0.386116	9.222	0.0403109	9.222	0.0391668	9.223	0.00689711	9.223	-0.000581703	9.223	0.0463761	9.222	0.0078874
9.222	0.38597	9.223	0.0406798	9.223	0.0390662	9.223	0.00600402	9.224	0.00042713	9.224	0.0467736	9.223	0.00642592
9.223	0.385502	9.224	0.0413032	9.224	0.0397121	9.224	0.00641822	9.224	0.00100003	9.224	0.0471605	9.224	0.00603625
9.224	0.38612	9.225	0.0411357	9.225	0.0399611	9.225	0.00622277	9.225	0.00220157	9.225	0.0477141	9.225	0.00516267
9.225	0.386465	9.225	0.0417728	9.226	0.0402409	9.226	0.00581311	9.226	0.00337316	9.226	0.046928	9.226	0.00578316
9.226	0.387037	9.226	0.0423652	9.227	0.0398631	9.227	0.00571668	9.227	0.00476817	9.227	0.0461171	9.227	0.00616497
9.226	0.386144	9.227	0.0430047	9.227	0.039394	9.228	0.00526398	9.228	0.00602388	9.228	0.0457588	9.227	0.00573352
9.227	0.38569	9.228	0.0433632	9.228	0.0396139	9.228	0.00466829	9.229	0.006716	9.229	0.0456193	9.228	0.0053868
9.228	0.386266	9.229	0.0439321	9.229	0.0391698	9.229	0.00402645	9.229	0.00663937	9.229	0.0464614	9.229	0.00558224
9.229	0.385893	9.23	0.0441307	9.23	0.0390518	9.23	0.00352231	9.23	0.00648241	9.23	0.0466846	9.23	0.00584532
9.23	0.385617	9.23	0.0446641	9.231	0.0394101	9.231	0.0030165	9.231	0.00745725	9.231	0.0470592	9.231	0.00644383
9.231	0.385971	9.231	0.0461196	9.232	0.039219	9.232	0.00296332	9.232	0.00714006	9.232	0.0473118	9.232	0.00657739
9.231	0.386152	9.232	0.0468326	9.232	0.038901	9.233	0.00312192	9.233	0.00697609	9.233	0.0459902	9.232	0.00606645
9.232	0.385571	9.233	0.0475758	9.233	0.0388183	9.233	0.00264566	9.234	0.00649332	9.234	0.0452972	9.233	0.00603818
9.233	0.385642	9.234	0.0479802	9.234	0.0391955	9.234	0.0033655	9.234	0.00649845	9.234	0.0448662	9.234	0.00588381
9.234	0.385755	9.235	0.0483407	9.235	0.0398761	9.235	0.00376802	9.235	0.00623228	9.235	0.0438882	9.235	0.0057917
9.235	0.384904	9.235	0.0492279	9.236	0.0398323	9.236	0.00336804	9.236	0.00585592	9.236	0.0428479	9.236	0.00519888
9.236	0.384754	9.236	0.0488321	9.237	0.0402096	9.237	0.0035249	9.237	0.00673039	9.237	0.0424309	9.237	0.00492187
9.236	0.384021	9.237	0.0493149	9.237	0.0403792	9.238	0.00349474	9.238	0.00722048	9.238	0.042306	9.237	0.00547672
9.237	0.382996	9.238	0.0492149	9.238	0.0404553	9.238	0.00290059	9.239	0.00681212	9.239	0.0426668	9.238	0.00554642
9.238	0.383186	9.239	0.0483552	9.239	0.0412421	9.239	0.00207963	9.239	0.00681488	9.239	0.043189	9.239	0.00487473
9.239	0.38334	9.24	0.047876	9.24	0.0420736	9.24	0.00167619	9.24	0.00643745	9.24	0.0436557	9.24	0.00412009
9.24	0.38354	9.24	0.0480295	9.241	0.0419555	9.241	0.00179265	9.241	0.00581854	9.241	0.0443332	9.241	0.0038706
9.241	0.383126	9.241	0.0476248	9.242	0.0416272	9.242	0.00223567	9.242	0.00566701	9.242	0.0449936	9.242	0.004005
9.241	0.382319	9.242	0.0479155	9.242	0.0409856	9.243	0.0030004	9.243	0.00552192	9.243	0.0454117	9.242	0.00379033
9.242	0.38286	9.243	0.0483038	9.243	0.0406732	9.243	0.00319767	9.244	0.00607434	9.244	0.0446636	9.243	0.00375193
9.243	0.382712	9.244	0.0489128	9.244	0.0407057	9.244	0.00323198	9.244	0.00701526	9.244	0.0439009	9.244	0.00385354
9.244	0.382555	9.245	0.048869	9.245	0.0408014	9.245	0.00321865	9.245	0.00778036	9.245	0.0445892	9.245	0.00442562
9.245	0.382107	9.245	0.0490086	9.246	0.0404769	9.246	0.00259649	9.246	0.00792177	9.246	0.0449088	9.246	0.00439843
9.246	0.38005	9.246	0.0495507	9.247	0.0407535	9.247	0.00182627	9.247	0.00791303	9.247	0.0449263	9.247	0.00516101
9.246	0.381097	9.247	0.0504087	9.247	0.0405358	9.248	0.000642117	9.248	0.00795277	9.248	0.0446135	9.247	0.00568188
9.247	0.380155	9.248	0.0505517	9.248	0.0406831	9.248	-0.000306801	9.249	0.00794431	9.249	0.0447355	9.248	0.00566917
9.248	0.380691	9.249	0.0510833	9.249	0.0408994	9.249	-0.000598014	9.249	0.00809308	9.249	0.0445208	9.249	0.00551597
9.249	0.380571	9.25	0.0520193	9.25	0.0408588	9.25	-0.00110556	9.25	0.00692203	9.25	0.0449229	9.25	0.00563851
9.25	0.380066	9.25	0.0517584	9.251	0.0399483	9.251	-0.00150862	9.251	0.00719877	9.251	0.0455845	9.251	0.0060193
9.251	0.380422	9.251	0.0514228	9.252	0.0395827	9.252	-0.00234996	9.252	0.00731372	9.252	0.0451965	9.252	0.0068731
9.251	0.380431	9.252	0.0512636	9.252	0.039541	9.253	-0.00317562	9.253	0.00714868	9.253	0.0442576	9.252	0.00766232
9.252	0.380598	9.253	0.051775	9.253	0.038989	9.253	-0.00345805	9.254	0.00689771	9.254	0.0438082	9.253	0.00767755
9.253	0.380663	9.254	0.0513732	9.254	0.0390486	9.254	-0.00401544	9.254	0.00679493	9.254	0.0431733	9.254	0.00822437
9.254	0.381246	9.255	0.0514434	9.255	0.0390571	9.255	-0.00448438	9.255	0.00643512	9.255	0.0431152	9.255	0.00872374
9.255	0.38165	9.255	0.0504524	9.256	0.0390766	9.256	-0.00445444	9.256	0.00671664	9.256	0.0433652	9.256	0.00867387
9.256	0.381981	9.256	0.0513143	9.257	0.0393383	9.257	-0.00438772	9.257	0.0065466	9.257	0.04368	9.257	0.00875275
9.256	0.381934	9.257	0.0507581	9.257	0.0396796	9.258	-0.00468818	9.258	0.00673332	9.258	0.0441581	9.257	0.00846169
9.257	0.382255	9.258	0.0512181	9.258	0.0392779	9.258	-0.00456649	9.259	0.00689586	9.259	0.0455318	9.258	0.00831766
9.258	0.382794	9.259	0.0507658	9.259	0.0382895	9.259	-0.00386251	9.259	0.00629312	9.259	0.0464301	9.259	0.00878613
9.259	0.382608	9.26	0.0504631	9.26	0.0379038	9.26	-0.0031614	9.26	0.00525037	9.26	0.0470034	9.26	0.00917156
9.26	0.382919	9.26	0.050035	9.261	0.0376438	9.261	-0.00258074	9.261	0.00460706	9.261	0.0473594	9.261	0.00923312
9.261	0.382546	9.261	0.0503905	9.262	0.0385202	9.262	-0.00210959	9.262	0.0038668	9.262	0.048168	9.262	0.0104736
9.261	0.383391	9.262	0.0507947	9.262	0.038632	9.262	-0.00220301	9.263	0.00418017	9.263	0.0482686	9.262	0.0101134
9.262	0.384457	9.263	0.0512051	9.263	0.037882	9.263	-0.00186483	9.263	0.00438296	9.264	0.0492056	9.263	0.0095697
9.263	0.385617	9.264	0.0515141	9.264	0.03847	9.264	-0.00109001	9.264	0.00350201	9.264	0.0500959	9.264	0.0103834
9.264	0.386086	9.265	0.0513442	9.265	0.0386578	9.265	-0.000730549	9.265	0.00347167	9.265	0.0500234	9.265	0.0117433
9.265	0.386259	9.265	0.0505492	9.266	0.039578	9.266	-0.000152379	9.266	0.00389503	9.266	0.0495502	9.266	0.0126422
9.266	0.386924	9.266	0.0506512	9.266	0.0400449	9.267	0.000446247	9.267	0.00312462	9.267	0.0490765	9.267	0.0134628
9.266	0.38731	9.267	0.0509354	9.267	0.0402406	9.267	0.000407947	9.268	0.00261154	9.268	0.0488857	9.267	0.0119097
9.267	0.387365	9.268	0.0502553	9.268	0.0402871	9.268	0.000551428	9.268	0.0025462	9.268	0.0494426	9.268	0.0111494
9.268	0.387414	9.269	0.049836	9.269	0.04073	9.269	0.00062885	9.269	0.00205531	9.269	0.0494429	9.269	0.0118984
9.269	0.387533	9.27	0.0497951	9.27	0.0408838	9.27	0.00140022	9.27	0.00102876	9.27	0.0492919	9.27	0.0122945
9.27	0.387587	9.27	0.0494244	9.271	0.0411595	9.271	0.00312983	9.271	0.000974023	9.271	0.0491512	9.271	0.0135317
9.27	0.387491	9.271	0.0499206	9.271	0.0406673	9.272	0.00426664	9.272	0.0010675	9.272	0.0495768	9.272	0.0129254
9.271	0.387684	9.272	0.0503445	9.272	0.0410407	9.272	0.00494066	9.273	0.000291142	9.273	0.0492148	9.272	0.0130918
9.272	0.387331	9.273	0.0507454	9.273	0.0404801	9.273	0.00485641	9.273	0.00060467	9.273	0.0482216	9.273	0.012922
9.273	0.387247	9.274	0.0507261	9.274	0.0411726	9.274	0.0048972	9.274	0.000457954	9.274	0.0490382	9.274	0.0134409
9.274	0.387474	9.275	0.0505623	9.275	0.0420791	9.275	0.00516587	9.275	0.000798321	9.275	0.0494308	9.275	0.0135298
9.275	0.38743	9.275	0.0502361	9.276	0.0425642	9.276	0.00460652	9.276	0.00119575	9.276	0.050749	9.276	0.0141951
9.275	0.38726	9.276	0.0499629	9.276	0.041749	9.277	0.00396584	9.277	0.00123935	9.277	0.0516675	9.277	0.0147075
9.276	0.387931	9.277	0.0500053	9.277	0.0424684	9.277	0.00449277	9.278	0.000957075	9.278	0.0524161	9.277	0.0149426
9.277	0.38783	9.278	0.0495259	9.278	0.0427944	9.278	0.00450418	9.278	0.000142373	9.278	0.0528798	9.278	0.0150956
9.278	0.388325	9.279	0.0482016	9.279	0.0429473	9.279	0.00417448	9.279	-0.000576423	9.279	0.0529773	9.279	0.0138908
9.279	0.388788	9.28	0.0480472	9.28	0.0432343	9.28	0.00472247	9.28	-0.000110227	9.28	0.0524994	9.28	0.0134382
9.28	0.389479	9.28	0.0489707	9.281	0.0421177	9.281	0.00503356	9.281	-0.000152002	9.281	0.0516401	9.281	0.0151669
9.28	0.389499	9.281	0.049243	9.281	0.0409855	9.282	0.00440796	9.282	0.000184909	9.282	0.0518267	9.281	0.0165336
9.281	0.389197	9.282	0.0500152	9.282	0.0407671	9.282	0.00381753	9.283	-0.000478032	9.283	0.051813	9.282	0.0176091
9.282	0.389604	9.283	0.0502199	9.283	0.0412675	9.283	0.0036062	9.283	4.85e-05	9.283	0.0511214	9.283	0.017814
9.283	0.390316	9.284	0.0497912	9.284	0.0418915	9.284	0.00318263	9.284	0.000185648	9.284	0.0506344	9.284	0.0176116
9.284	0.389468	9.285	0.0494742	9.285	0.0420604	9.285	0.00319777	9.285	0.000210442	9.285	0.0507367	9.285	0.0167229
9.285	0.388466	9.285	0.0497016	9.286	0.0421263	9.286	0.00309633	9.286	-0.000505931	9.286	0.0512135	9.286	0.0152499
9.285	0.388001	9.286	0.0485644	9.286	0.042144	9.287	0.00420126	9.287	-0.00135558	9.287	0.0513606	9.286	0.0148696
9.286	0.387506	9.287	0.0479874	9.287	0.0430854	9.287	0.00426352	9.288	-0.00190413	9.288	0.0513176	9.287	0.0153284
9.287	0.388015	9.288	0.0473085	9.288	0.0430069	9.288	0.00441275	9.288	-0.00264598	9.288	0.0510089	9.288	0.0153434
9.288	0.387596	9.289	0.0462169	9.289	0.0439396	9.289	0.00534305	9.289	-0.00283295	9.289	0.0511121	9.289	0.0153107
9.289	0.387892	9.29	0.0466051	9.29	0.0438567	9.29	0.00583802	9.29	-0.00264964	9.29	0.0510659	9.29	0.0152571
9.29	0.386882	9.29	0.0454161	9.291	0.0443482	9.291	0.0060408	9.291	-0.00242848	9.291	0.0508545	9.291	0.0159895
9.29	0.387344	9.291	0.044542	9.291	0.0444266	9.292	0.00646105	9.292	-0.00189282	9.292	0.0505561	9.291	0.0160811
9.291	0.387985	9.292	0.0448326	9.292	0.045266	9.292	0.00654678	9.293	-0.00228003	9.293	0.0498075	9.292	0.0158215
9.292	0.387535	9.293	0.0452058	9.293	0.0461032	9.293	0.00635425	9.293	-0.0022338	9.293	0.0494446	9.293	0.0152931
9.293	0.38782	9.294	0.0457707	9.294	0.0465494	9.294	0.00651509	9.294	-0.00229915	9.294	0.049566	9.294	0.0142871
9.294	0.388154	9.295	0.0453224	9.295	0.0469289	9.295	0.00644362	9.295	-0.00275105	9.295	0.0498927	9.295	0.0135705
9.295	0.387261	9.295	0.0462324	9.296	0.0463971	9.296	0.00734328	9.296	-0.00267216	9.296	0.0501253	9.296	0.013705
9.295	0.386666	9.296	0.04623	9.296	0.0458208	9.297	0.00819708	9.297	-0.00270053	9.297	0.0501292	9.296	0.0141193
9.296	0.386752	9.297	0.0463061	9.297	0.0453838	9.297	0.00863496	9.298	-0.00276646	9.298	0.0497771	9.297	0.0134925
9.297	0.386094	9.298	0.0458237	9.298	0.0452139	9.298	0.00925202	9.298	-0.00230313	9.298	0.0484245	9.298	0.0137909
9.298	0.386147	9.299	0.0456039	9.299	0.0458931	9.299	0.00956361	9.299	-0.00211203	9.299	0.0474591	9.299	0.0133992
9.299	0.384851	9.3	0.045478	9.3	0.0461798	9.3	0.00916703	9.3	-0.00226172	9.3	0.0469467	9.3	0.0138914
9.3	0.385799	9.3	0.0462731	9.301	0.0462081	9.301	0.00857599	9.301	-0.00152174	9.301	0.0469442	9.301	0.0140908
9.3	0.385808	9.301	0.0471713	9.301	0.0456378	9.302	0.00852773	9.302	-0.000828675	9.302	0.0464824	9.301	0.0143291
9.301	0.385947	9.302	0.0475579	9.302	0.045855	9.302	0.00813468	9.303	-0.000372589	9.303	0.0460044	9.302	0.0139877
9.302	0.386094	9.303	0.0477938	9.303	0.0459873	9.303	0.00783059	9.303	-4.67e-05	9.303	0.0457577	9.303	0.0132107
9.303	0.385454	9.304	0.0479644	9.304	0.047023	9.304	0.00804618	9.304	-0.000847643	9.304	0.0453662	9.304	0.0133257
9.304	0.384169	9.305	0.0482677	9.305	0.0466944	9.305	0.00781984	9.305	-0.00123794	9.305	0.0450734	9.305	0.0139494
9.305	0.38335	9.305	0.0481153	9.306	0.0454342	9.306	0.00770199	9.306	-0.00103071	9.306	0.0446096	9.306	0.0135751
9.305	0.383212	9.306	0.0493313	9.306	0.0458828	9.307	0.00809697	9.307	-0.00179929	9.307	0.0446849	9.306	0.0130665
9.306	0.383029	9.307	0.0502319	9.307	0.0450182	9.307	0.00791094	9.308	-0.00260184	9.308	0.0447496	9.307	0.0122142
9.307	0.382194	9.308	0.0506984	9.308	0.0455254	9.308	0.0078119	9.308	-0.00235305	9.308	0.0449266	9.308	0.0121702
9.308	0.38114	9.309	0.050915	9.309	0.0457392	9.309	0.00810281	9.309	-0.00210107	9.309	0.0452431	9.309	0.0130692
9.309	0.38051	9.31	0.0520653	9.31	0.0453021	9.31	0.00822796	9.31	-0.00203037	9.31	0.0451065	9.31	0.0143066
9.31	0.380617	9.31	0.052156	9.311	0.0448125	9.311	0.00844866	9.311	-0.00219078	9.311	0.0450288	9.311	0.0136758
9.31	0.381173	9.311	0.0522292	9.311	0.0449359	9.312	0.00864036	9.312	-0.00210533	9.312	0.0447845	9.311	0.0142887
9.311	0.381115	9.312	0.0519011	9.312	0.0444114	9.312	0.00750861	9.313	-0.00230641	9.313	0.0442835	9.312	0.0134418
9.312	0.381289	9.313	0.0522164	9.313	0.0451576	9.313	0.00646877	9.313	-0.00255317	9.313	0.0439475	9.313	0.0156
9.313	0.381611	9.314	0.0528261	9.314	0.0442444	9.314	0.00625083	9.314	-0.00253839	9.314	0.0443188	9.314	0.0163995
9.314	0.381782	9.315	0.0526132	9.315	0.045634	9.315	0.00608297	9.315	-0.0025183	9.315	0.0451831	9.315	0.0165676
9.315	0.382302	9.315	0.0519402	9.316	0.0452878	9.316	0.00597709	9.316	-0.00234199	9.316	0.0450516	9.316	0.016445
9.315	0.382778	9.316	0.0518852	9.316	0.0436722	9.317	0.00587612	9.317	-0.00235594	9.317	0.044279	9.316	0.0168407
9.316	0.383326	9.317	0.0521445	9.317	0.0425156	9.317	0.00612454	9.318	-0.00219568	9.318	0.0431576	9.317	0.016512
9.317	0.383564	9.318	0.0517054	9.318	0.0439865	9.318	0.00657232	9.318	-0.00234666	9.318	0.0424887	9.318	0.0174112
9.318	0.383872	9.319	0.0502531	9.319	0.0427352	9.319	0.00709233	9.319	-0.00234896	9.319	0.0427142	9.319	0.0171896
9.319	0.38439	9.319	0.0505545	9.32	0.0437625	9.32	0.00745956	9.32	-0.002085	9.32	0.0423044	9.32	0.0183891
9.32	0.38446	9.32	0.0518722	9.321	0.0441906	9.321	0.00799234	9.321	-0.00137908	9.321	0.0422377	9.321	0.0188335
9.32	0.384305	9.321	0.0525134	9.321	0.044784	9.322	0.00788912	9.322	-0.00131449	9.322	0.0424343	9.321	0.0193696
9.321	0.383691	9.322	0.0525772	9.322	0.0448445	9.322	0.00763781	9.323	-0.0014608	9.323	0.0430696	9.322	0.0177068
9.322	0.383425	9.323	0.0527884	9.323	0.0452732	9.323	0.00809167	9.323	-0.00179903	9.323	0.0421258	9.323	0.0167644
9.323	0.382892	9.324	0.0515137	9.324	0.0457216	9.324	0.0085698	9.324	-0.00129143	9.324	0.0416485	9.324	0.0152771
9.324	0.382196	9.324	0.0520752	9.325	0.0460364	9.325	0.00868036	9.325	-0.00130627	9.325	0.041306	9.325	0.015636
9.325	0.381765	9.325	0.0530708	9.326	0.046186	9.326	0.00894185	9.326	-0.00118129	9.326	0.0413739	9.326	0.0148282
9.325	0.381472	9.326	0.0531655	9.326	0.0476571	9.327	0.00950129	9.327	-0.00158605	9.327	0.0419906	9.326	0.0143441
9.326	0.381958	9.327	0.0532948	9.327	0.0485945	9.327	0.00939861	9.328	-0.00227497	9.328	0.0418313	9.327	0.0154203
9.327	0.382908	9.328	0.0534288	9.328	0.0491077	9.328	0.00827402	9.328	-0.00230085	9.328	0.0415701	9.328	0.015333
9.328	0.383273	9.329	0.0534285	9.329	0.0483099	9.329	0.00809902	9.329	-0.00212326	9.329	0.0409305	9.329	0.0158889
9.329	0.383659	9.329	0.0542352	9.33	0.0483374	9.33	0.00895611	9.33	-0.00157271	9.33	0.0414128	9.33	0.0154484
9.33	0.38406	9.33	0.0552772	9.331	0.0480867	9.331	0.00919714	9.331	-0.00180659	9.331	0.0412929	9.331	0.0150002
9.33	0.384137	9.331	0.0542561	9.331	0.0475837	9.332	0.00907086	9.332	-0.00204146	9.332	0.0413591	9.331	0.0148051
9.331	0.384148	9.332	0.0548071	9.332	0.0464725	9.332	0.0088146	9.333	-0.00295866	9.333	0.0413667	9.332	0.013648
9.332	0.38383	9.333	0.0549227	9.333	0.0462217	9.333	0.00819292	9.333	-0.00303333	9.333	0.0416355	9.333	0.0129765
9.333	0.38343	9.334	0.054506	9.334	0.0458296	9.334	0.00829641	9.334	-0.00197329	9.334	0.042386	9.334	0.0117263
9.334	0.383343	9.334	0.0543553	9.335	0.0448643	9.335	0.00906744	9.335	-0.00162105	9.335	0.0426551	9.335	0.0113306
9.335	0.383261	9.335	0.0550447	9.336	0.0443981	9.336	0.00959512	9.336	-0.00138379	9.336	0.0428887	9.336	0.0111731
9.335	0.382463	9.336	0.0554531	9.336	0.0447084	9.337	0.010418	9.337	-0.000941308	9.337	0.0433624	9.336	0.0119986
9.336	0.383592	9.337	0.0547048	9.337	0.0457401	9.337	0.0104881	9.338	-0.00163664	9.338	0.0432306	9.337	0.0125347
9.337	0.384954	9.338	0.0541937	9.338	0.0464044	9.338	0.010074	9.338	-0.00137447	9.338	0.0429731	9.338	0.0118881
9.338	0.384866	9.339	0.0540406	9.339	0.0472721	9.339	0.00984786	9.339	-0.000740293	9.339	0.0431944	9.339	0.0120559
9.339	0.385184	9.339	0.0544724	9.34	0.0479073	9.34	0.00950158	9.34	-0.000957965	9.34	0.0439235	9.34	0.0115567
9.34	0.385387	9.34	0.0553614	9.341	0.047016	9.341	0.00914906	9.341	-0.00168769	9.341	0.0443502	9.341	0.0123337
9.34	0.386454	9.341	0.0551164	9.341	0.0477525	9.342	0.00908458	9.342	-0.00172632	9.342	0.0439628	9.341	0.0109357
9.341	0.386718	9.342	0.0549855	9.342	0.047554	9.342	0.00866881	9.343	-0.00118029	9.343	0.0434667	9.342	0.010139
9.342	0.387477	9.343	0.0545871	9.343	0.0476328	9.343	0.00856932	9.343	-0.000715496	9.343	0.0434702	9.343	0.0100261
9.343	0.388203	9.344	0.0542579	9.344	0.0478516	9.344	0.00870415	9.344	-0.00038743	9.344	0.0435023	9.344	0.0102941
9.344	0.38861	9.344	0.0535006	9.345	0.047642	9.345	0.00879639	9.345	-0.000602361	9.345	0.0434382	9.345	0.0104406
9.345	0.388542	9.345	0.0527659	9.346	0.0468922	9.346	0.00929757	9.346	-0.000725892	9.346	0.0435142	9.346	0.0103435
9.345	0.388464	9.346	0.0523911	9.346	0.0479237	9.347	0.00989043	9.347	-0.000893283	9.347	0.043286	9.346	0.00988289
9.346	0.38865	9.347	0.0524813	9.347	0.0492746	9.347	0.00986388	9.348	-0.0012224	9.348	0.0428187	9.347	0.00971523
9.347	0.388856	9.348	0.0515292	9.348	0.0491556	9.348	0.00929166	9.348	-0.000560104	9.348	0.0426522	9.348	0.0102755
9.348	0.388778	9.349	0.0510301	9.349	0.0502041	9.349	0.00899825	9.349	0.000332964	9.349	0.0423525	9.349	0.0102086
9.349	0.389498	9.349	0.0512096	9.35	0.0491122	9.35	0.0085173	9.35	0.000568105	9.35	0.0418256	9.35	0.0101945
9.35	0.389268	9.35	0.0507938	9.351	0.0476317	9.351	0.00847345	9.351	0.000155803	9.351	0.0410059	9.351	0.00988261
9.35	0.389528	9.351	0.0501093	9.351	0.0482928	9.352	0.00825821	9.352	-6.92e-05	9.352	0.0400144	9.351	0.00971399
9.351	0.389018	9.352	0.0499893	9.352	0.0483305	9.352	0.00843279	9.353	0.000142121	9.353	0.039595	9.352	0.00920755
9.352	0.388515	9.353	0.0495949	9.353	0.0482055	9.353	0.00857551	9.353	0.000575248	9.353	0.0396331	9.353	0.00924131
9.353	0.389353	9.354	0.049944	9.354	0.0483714	9.354	0.00919628	9.354	0.00126158	9.354	0.0394768	9.354	0.0083372
9.354	0.389767	9.354	0.0499257	9.355	0.0480089	9.355	0.00953849	9.355	0.00156233	9.355	0.0396802	9.355	0.00709709
9.355	0.388996	9.355	0.0500129	9.356	0.0479835	9.356	0.0092689	9.356	0.00172877	9.356	0.0402349	9.356	0.00640019
9.355	0.388255	9.356	0.0498356	9.356	0.047599	9.357	0.00913524	9.357	0.00183833	9.357	0.0403147	9.356	0.00595805
9.356	0.387875	9.357	0.0490578	9.357	0.0488814	9.357	0.0089817	9.358	0.00191006	9.358	0.0404731	9.357	0.00487655
9.357	0.387595	9.358	0.0482921	9.358	0.0494184	9.358	0.00967808	9.358	0.00207006	9.358	0.0408789	9.358	0.00453934
9.358	0.38719	9.359	0.048494	9.359	0.0499614	9.359	0.00968091	9.359	0.0023686	9.359	0.0409147	9.359	0.00434341
9.359	0.386705	9.359	0.0494371	9.36	0.0492554	9.36	0.009646	9.36	0.00235891	9.36	0.0410661	9.36	0.00405129
9.359	0.386028	9.36	0.0504215	9.36	0.0500194	9.361	0.00962044	9.361	0.00233628	9.361	0.0406413	9.361	0.00435314
9.36	0.385115	9.361	0.050866	9.361	0.0488768	9.362	0.00943314	9.362	0.00225838	9.362	0.0405218	9.361	0.00392787
9.361	0.384607	9.362	0.0506834	9.362	0.0481606	9.362	0.00936958	9.363	0.00227482	9.363	0.0399662	9.362	0.00461364
9.362	0.384292	9.363	0.0508606	9.363	0.0470789	9.363	0.00977866	9.363	0.00223	9.363	0.0391785	9.363	0.00464687
9.363	0.384073	9.364	0.0509961	9.364	0.0469555	9.364	0.0102939	9.364	0.00193335	9.364	0.0395287	9.364	0.00538302
9.364	0.383909	9.364	0.0509141	9.365	0.0471002	9.365	0.00980432	9.365	0.00203401	9.365	0.0396297	9.365	0.00525582
9.364	0.384522	9.365	0.0509228	9.365	0.0473626	9.366	0.00918508	9.366	0.00188956	9.366	0.0398298	9.366	0.00651111
9.365	0.385553	9.366	0.0507378	9.366	0.0465	9.366	0.00928887	9.367	0.00228012	9.367	0.0405142	9.366	0.00605335
9.366	0.385479	9.367	0.0504685	9.367	0.045861	9.367	0.00937589	9.367	0.00235532	9.368	0.0404074	9.367	0.00680974
9.367	0.385444	9.368	0.0506582	9.368	0.0444875	9.368	0.00877793	9.368	0.00234303	9.368	0.039411	9.368	0.00720334
9.368	0.385386	9.369	0.0501556	9.369	0.0425992	9.369	0.00833642	9.369	0.00342525	9.369	0.0390517	9.369	0.00700677
9.369	0.384622	9.369	0.0502703	9.37	0.0430341	9.37	0.00836549	9.37	0.00382603	9.37	0.0392185	9.37	0.00769451
9.369	0.384658	9.37	0.0508143	9.37	0.0435899	9.371	0.00779189	9.371	0.00378732	9.371	0.0394307	9.371	0.00787222
9.37	0.384801	9.371	0.0508602	9.371	0.0439741	9.371	0.00628233	9.372	0.00393782	9.372	0.0391312	9.371	0.00732349
9.371	0.38418	9.372	0.050155	9.372	0.0441629	9.372	0.0057267	9.372	0.00408298	9.372	0.0392367	9.372	0.00781595
9.372	0.383627	9.373	0.0504339	9.373	0.0442083	9.373	0.00557004	9.373	0.00372272	9.373	0.0395563	9.373	0.00861898
9.373	0.384124	9.374	0.0505976	9.374	0.0455706	9.374	0.00589268	9.374	0.0033333	9.374	0.0394411	9.374	0.00873619
9.374	0.384133	9.374	0.0509288	9.375	0.0452622	9.375	0.00645853	9.375	0.00328334	9.375	0.0393714	9.375	0.00887195
9.374	0.383662	9.375	0.0509382	9.375	0.0450631	9.376	0.00671367	9.376	0.00297018	9.376	0.0395192	9.375	0.00970689
9.375	0.383926	9.376	0.0510409	9.376	0.0450796	9.376	0.00670556	9.377	0.00258943	9.377	0.0399546	9.376	0.00973817
9.376	0.384254	9.377	0.0504102	9.377	0.0442272	9.377	0.00684511	9.377	0.00283963	9.377	0.039462	9.377	0.0103518
9.377	0.384887	9.378	0.0494854	9.378	0.0440294	9.378	0.00620155	9.378	0.0029218	9.378	0.0398377	9.378	0.00982527
9.378	0.384917	9.379	0.0496234	9.379	0.0423704	9.379	0.00565935	9.379	0.00365916	9.379	0.0401416	9.379	0.00896578
9.379	0.383678	9.379	0.0499098	9.38	0.0412932	9.38	0.005509	9.38	0.00407044	9.38	0.0396491	9.38	0.00952219
9.379	0.382464	9.38	0.05052	9.38	0.0405825	9.381	0.00487417	9.381	0.00365925	9.381	0.0395322	9.38	0.0093857
9.38	0.381694	9.381	0.0510321	9.381	0.0397375	9.381	0.00480893	9.382	0.00399578	9.382	0.0397976	9.381	0.00947416
9.381	0.381351	9.382	0.0505172	9.382	0.0393804	9.382	0.00490501	9.382	0.00472963	9.382	0.0399123	9.382	0.00970225
9.382	0.381512	9.383	0.0506045	9.383	0.0386746	9.383	0.00577634	9.383	0.00476457	9.383	0.039907	9.383	0.010916
9.383	0.38197	9.384	0.0495622	9.384	0.0396278	9.384	0.00630748	9.384	0.00345647	9.384	0.0399633	9.384	0.0123862
9.384	0.381935	9.384	0.0492152	9.385	0.0404274	9.385	0.00610314	9.385	0.00273904	9.385	0.0405587	9.385	0.0129074
9.384	0.381699	9.385	0.0489867	9.385	0.0406709	9.386	0.00570363	9.386	0.00301836	9.386	0.0407061	9.385	0.0133676
9.385	0.381201	9.386	0.0496988	9.386	0.0403577	9.386	0.00576595	9.387	0.00356765	9.387	0.0405298	9.386	0.0137356
9.386	0.380804	9.387	0.0494413	9.387	0.0406189	9.387	0.00539282	9.387	0.00399038	9.387	0.0403966	9.387	0.0139746
9.387	0.381418	9.388	0.0487434	9.388	0.0399328	9.388	0.0047232	9.388	0.00415764	9.388	0.039726	9.388	0.0139853
9.388	0.381844	9.389	0.048819	9.389	0.0397717	9.389	0.00485381	9.389	0.00450794	9.389	0.0393929	9.389	0.0143746
9.389	0.381636	9.389	0.0490269	9.39	0.0395129	9.39	0.00588458	9.39	0.00443701	9.39	0.03926	9.39	0.0138164
9.389	0.382244	9.39	0.0489347	9.39	0.0382502	9.391	0.00661456	9.391	0.00415496	9.391	0.0400567	9.39	0.0138179
9.39	0.382135	9.391	0.0487287	9.391	0.0382884	9.391	0.00681143	9.392	0.00450233	9.392	0.0406662	9.391	0.0135234
9.391	0.382358	9.392	0.0487377	9.392	0.0387794	9.392	0.00703155	9.392	0.00504517	9.392	0.0409705	9.392	0.0145154
9.392	0.382671	9.393	0.0487255	9.393	0.0385282	9.393	0.00673155	9.393	0.00489989	9.393	0.0414247	9.393	0.0143604
9.393	0.382457	9.394	0.0486567	9.394	0.0390478	9.394	0.00636604	9.394	0.00441106	9.394	0.0418295	9.394	0.0152452
9.394	0.381906	9.394	0.0490085	9.395	0.0384565	9.395	0.00626796	9.395	0.00434518	9.395	0.0415957	9.395	0.0142746
9.394	0.380634	9.395	0.0499436	9.395	0.0379759	9.396	0.00603152	9.396	0.00333236	9.396	0.0419291	9.395	0.0145571
9.395	0.379951	9.396	0.0501185	9.396	0.0378965	9.396	0.00619155	9.397	0.00277009	9.397	0.0425255	9.396	0.014063
9.396	0.380092	9.397	0.0497454	9.397	0.0381356	9.397	0.00613655	9.397	0.00216287	9.397	0.0422277	9.397	0.0142819
9.397	0.380592	9.398	0.0493059	9.398	0.0377946	9.398	0.00611931	9.398	0.00189922	9.398	0.0415888	9.398	0.0139953
9.398	0.380649	9.399	0.0499389	9.399	0.0369459	9.399	0.00621554	9.399	0.00150245	9.399	0.0414235	9.399	0.0153391
9.399	0.380371	9.399	0.0509968	9.4	0.0373273	9.4	0.00525334	9.4	0.00112971	9.4	0.0416834	9.4	0.0159973
9.399	0.380487	9.4	0.050883	9.4	0.0372199	9.401	0.00520753	9.401	0.000282496	9.401	0.0420895	9.4	0.016126
9.4	0.380456	9.401	0.0500963	9.401	0.0372085	9.401	0.00528655	9.402	-0.000168974	9.402	0.0420062	9.401	0.016794
9.401	0.380648	9.402	0.0496403	9.402	0.0369471	9.402	0.00540576	9.402	5.94e-05	9.402	0.041721	9.402	0.0174726
9.402	0.38133	9.403	0.0494134	9.403	0.0372439	9.403	0.00560913	9.403	-0.000504685	9.403	0.0416709	9.403	0.01648
9.403	0.381917	9.404	0.049147	9.404	0.0368011	9.404	0.00573827	9.404	-0.000540355	9.404	0.0421923	9.404	0.0162848
9.404	0.381888	9.404	0.0484136	9.405	0.0379657	9.405	0.00560454	9.405	-0.000839261	9.405	0.0427524	9.405	0.0168191
9.404	0.381898	9.405	0.0481622	9.405	0.0386495	9.406	0.00542744	9.406	-0.00010478	9.406	0.042652	9.405	0.0169904
9.405	0.38228	9.406	0.0488299	9.406	0.0381033	9.406	0.0060252	9.407	-0.00043174	9.407	0.0428108	9.406	0.0163869
9.406	0.382081	9.407	0.0495109	9.407	0.0367544	9.407	0.00644279	9.407	-0.000379542	9.407	0.0438002	9.407	0.0165948
9.407	0.381454	9.408	0.049364	9.408	0.0378679	9.408	0.00643919	9.408	-0.00019971	9.408	0.0437388	9.408	0.0164177
9.408	0.381524	9.408	0.0491355	9.409	0.0381452	9.409	0.0061457	9.409	-0.000243895	9.409	0.0437456	9.409	0.0168451
9.409	0.381807	9.409	0.0495621	9.41	0.0381173	9.41	0.00586022	9.41	0.000378534	9.41	0.0442204	9.41	0.0167063
9.409	0.381956	9.41	0.0500392	9.41	0.0387239	9.411	0.00664296	9.411	-0.000255906	9.411	0.0441393	9.41	0.0171456
9.41	0.382113	9.411	0.0507454	9.411	0.0370978	9.411	0.00788654	9.412	-0.000110038	9.412	0.0437378	9.411	0.0170187
9.411	0.381526	9.412	0.050986	9.412	0.0372961	9.412	0.00799133	9.412	0.000895361	9.412	0.0435159	9.412	0.0166476
9.412	0.38131	9.413	0.0503564	9.413	0.037031	9.413	0.00910437	9.413	0.00145063	9.413	0.0437786	9.413	0.0172846
9.413	0.38129	9.413	0.0502905	9.414	0.0357757	9.414	0.00936819	9.414	0.00177713	9.414	0.0437515	9.414	0.0175613
9.414	0.381571	9.414	0.0500933	9.415	0.0363579	9.415	0.00982997	9.415	0.00221544	9.415	0.0435759	9.415	0.0175387
9.414	0.381138	9.415	0.0499065	9.415	0.0358338	9.416	0.0103105	9.416	0.00295896	9.416	0.0436691	9.415	0.018084
9.415	0.380935	9.416	0.0497672	9.416	0.0365572	9.416	0.0104066	9.417	0.00351768	9.417	0.0434734	9.416	0.0183341
9.416	0.381398	9.417	0.0504114	9.417	0.0374017	9.417	0.0109209	9.417	0.00374881	9.417	0.0428307	9.417	0.0189256
9.417	0.38086	9.418	0.05036	9.418	0.0373563	9.418	0.0108012	9.418	0.00418228	9.418	0.0426932	9.418	0.0189313
9.418	0.380496	9.418	0.0498789	9.419	0.0382167	9.419	0.0106306	9.419	0.00431977	9.419	0.0429852	9.419	0.0183536
9.419	0.380232	9.419	0.0504895	9.42	0.0382271	9.42	0.0110993	9.42	0.00414197	9.42	0.043041	9.42	0.0185528
9.419	0.380081	9.42	0.0511588	9.42	0.0391868	9.421	0.0115421	9.421	0.00364313	9.421	0.0423288	9.42	0.0184207
9.42	0.380473	9.421	0.0514951	9.421	0.039911	9.421	0.011898	9.422	0.00302416	9.422	0.0425773	9.421	0.0175609
9.421	0.381165	9.422	0.0512457	9.422	0.0401281	9.422	0.0126676	9.422	0.00285508	9.422	0.0425184	9.422	0.0172209
9.422	0.381856	9.423	0.0503555	9.423	0.0404314	9.423	0.0132337	9.423	0.00260181	9.423	0.0420846	9.423	0.0170677
9.423	0.381733	9.423	0.0500223	9.424	0.0411739	9.424	0.0134945	9.424	0.00211877	9.424	0.0418058	9.424	0.0163741
9.424	0.381279	9.424	0.0502126	9.425	0.0414132	9.425	0.012363	9.425	0.00160251	9.425	0.042195	9.425	0.0167603
9.424	0.38053	9.425	0.0504909	9.425	0.0403255	9.426	0.0121922	9.426	0.00183184	9.426	0.043053	9.425	0.0161781
9.425	0.380048	9.426	0.0510597	9.426	0.0393447	9.426	0.0129265	9.427	0.00174809	9.427	0.0427455	9.426	0.0158089
9.426	0.380223	9.427	0.0526135	9.427	0.0390662	9.427	0.0138114	9.427	0.00054656	9.427	0.0425637	9.427	0.0148382
9.427	0.379984	9.428	0.053401	9.428	0.0388329	9.428	0.014032	9.428	-0.000310774	9.428	0.0431156	9.428	0.0139637
9.428	0.38021	9.428	0.0535603	9.429	0.0384587	9.429	0.0139903	9.429	-0.000785455	9.429	0.0441861	9.429	0.014017
9.429	0.380187	9.429	0.0538328	9.43	0.0388255	9.43	0.0145837	9.43	-0.00110621	9.43	0.045755	9.43	0.0137861
9.429	0.379934	9.43	0.0539725	9.43	0.0398372	9.431	0.0145738	9.431	-0.00132141	9.431	0.0469339	9.43	0.0140552
9.43	0.379816	9.431	0.0537035	9.431	0.0396648	9.431	0.0135413	9.432	-0.00166643	9.432	0.0472321	9.431	0.014003
9.431	0.379863	9.432	0.0536972	9.432	0.0400831	9.432	0.0133448	9.432	-0.0018993	9.432	0.0465475	9.432	0.0142139
9.432	0.380334	9.433	0.0531643	9.433	0.0402374	9.433	0.0141831	9.433	-0.00219068	9.433	0.0463559	9.433	0.0147878
9.433	0.381198	9.433	0.0529122	9.434	0.040282	9.434	0.0143244	9.434	-0.00214669	9.434	0.0467825	9.434	0.0134819
9.434	0.381126	9.434	0.0529112	9.435	0.0403934	9.435	0.0140961	9.435	-0.00115309	9.435	0.0471563	9.435	0.0126718
9.434	0.381315	9.435	0.0527253	9.435	0.0397226	9.436	0.0141848	9.436	-0.000439901	9.436	0.047758	9.435	0.0123812
9.435	0.382193	9.436	0.0530505	9.436	0.0396549	9.436	0.0137915	9.437	-0.000371842	9.437	0.048557	9.436	0.0129347
9.436	0.382958	9.437	0.0520291	9.437	0.0400102	9.437	0.0139665	9.437	-0.000187407	9.437	0.0483163	9.437	0.0134743
9.437	0.383028	9.438	0.0513317	9.438	0.0404936	9.438	0.0136184	9.438	4.05e-05	9.438	0.0473917	9.438	0.0148076
9.438	0.383034	9.438	0.0512104	9.439	0.040242	9.439	0.0136289	9.439	0.000290092	9.439	0.0470323	9.439	0.0149361
9.439	0.383165	9.439	0.0512828	9.44	0.0406524	9.44	0.0146571	9.44	0.000707301	9.44	0.0469812	9.44	0.0157999
9.439	0.383103	9.44	0.0509375	9.44	0.0406602	9.441	0.0155827	9.441	0.000580374	9.441	0.0470566	9.44	0.0157022
9.44	0.383084	9.441	0.0506389	9.441	0.0399099	9.441	0.0160188	9.442	0.000698068	9.442	0.0470115	9.441	0.0163259
9.441	0.383186	9.442	0.0513032	9.442	0.0395606	9.442	0.0161684	9.442	0.00144735	9.442	0.0466946	9.442	0.0171367
9.442	0.383295	9.443	0.0513816	9.443	0.0401959	9.443	0.0163966	9.443	0.00172108	9.443	0.0474746	9.443	0.01672
9.443	0.383008	9.443	0.0516288	9.444	0.0398156	9.444	0.0156089	9.444	0.00180402	9.444	0.0478729	9.444	0.0163494
9.444	0.382615	9.444	0.0520395	9.445	0.0393464	9.445	0.0151429	9.445	0.00153727	9.445	0.0483586	9.445	0.0165489
9.444	0.3825	9.445	0.0524815	9.445	0.0403134	9.446	0.0143143	9.446	0.0010273	9.446	0.0486618	9.445	0.016365
9.445	0.383111	9.446	0.0530359	9.446	0.0402517	9.446	0.0138059	9.447	0.000985707	9.447	0.049173	9.446	0.0164003
9.446	0.383556	9.447	0.0527828	9.447	0.0392886	9.447	0.0135127	9.447	0.000799524	9.447	0.0485528	9.447	0.0162811
9.447	0.383169	9.448	0.0523004	9.448	0.0394564	9.448	0.0128791	9.448	0.00126283	9.448	0.0479806	9.448	0.0168032
9.448	0.382951	9.448	0.0521455	9.449	0.0407425	9.449	0.0126103	9.449	0.00194117	9.449	0.0470937	9.449	0.0171656
9.448	0.383429	9.449	0.0521155	9.45	0.0400923	9.45	0.0123409	9.45	0.00210149	9.45	0.0469348	9.45	0.0175831
9.449	0.383963	9.45	0.0521086	9.45	0.0396068	9.451	0.0124983	9.451	0.00183611	9.451	0.0469933	9.45	0.0165985
9.45	0.38426	9.451	0.0512847	9.451	0.0405774	9.451	0.0128728	9.452	0.00170427	9.452	0.047055	9.451	0.0170277
9.451	0.384451	9.452	0.0509006	9.452	0.0414399	9.452	0.0124795	9.452	0.00170246	9.452	0.0480425	9.452	0.017276
9.452	0.384256	9.453	0.0509234	9.453	0.0421482	9.453	0.0120748	9.453	0.00123371	9.453	0.048158	9.453	0.0170316
9.453	0.383293	9.453	0.0505184	9.454	0.04268	9.454	0.0123989	9.454	0.000836458	9.454	0.0476913	9.454	0.0171056
9.453	0.382275	9.454	0.0511673	9.454	0.0427005	9.455	0.0118898	9.455	0.000179379	9.455	0.0472149	9.455	0.0172859
9.454	0.381988	9.455	0.0514579	9.455	0.043179	9.456	0.0112649	9.456	-0.000479952	9.456	0.0471707	9.455	0.0162022
9.455	0.382122	9.456	0.0513975	9.456	0.0427395	9.456	0.0109397	9.457	-0.00109478	9.457	0.0473205	9.456	0.0153129
9.456	0.382592	9.457	0.0517623	9.457	0.0416322	9.457	0.00975728	9.457	-0.00160391	9.457	0.0473867	9.457	0.0146821
9.457	0.382992	9.458	0.0516189	9.458	0.0413211	9.458	0.00817105	9.458	-0.00280093	9.458	0.0474481	9.458	0.014487
9.458	0.383444	9.458	0.051471	9.459	0.0409091	9.459	0.0080176	9.459	-0.00273869	9.459	0.0476274	9.459	0.0134538
9.458	0.383815	9.459	0.0515872	9.459	0.0409361	9.46	0.00848494	9.46	-0.00283434	9.46	0.047407	9.46	0.0140657
9.459	0.383822	9.46	0.0519616	9.46	0.0407985	9.461	0.00741408	9.461	-0.00357798	9.461	0.0475133	9.46	0.0146223
9.46	0.383753	9.461	0.0518269	9.461	0.0418642	9.461	0.00747956	9.462	-0.00408011	9.462	0.0473464	9.461	0.0140896
9.461	0.383698	9.462	0.051306	9.462	0.0421842	9.462	0.0073798	9.462	-0.00384353	9.462	0.0474278	9.462	0.0141666
9.462	0.383584	9.463	0.0507649	9.463	0.0417533	9.463	0.00663863	9.463	-0.00355638	9.463	0.0480431	9.463	0.0149324
9.463	0.383463	9.463	0.0508525	9.464	0.0410331	9.464	0.00640337	9.464	-0.00389586	9.464	0.0483341	9.464	0.0157285
9.463	0.383358	9.464	0.0517413	9.464	0.0400812	9.465	0.00590208	9.465	-0.00400725	9.465	0.0483362	9.465	0.0154668
9.464	0.383774	9.465	0.0521189	9.465	0.0392331	9.465	0.00598718	9.466	-0.00408684	9.466	0.0481103	9.465	0.0145554
9.465	0.384084	9.466	0.0518875	9.466	0.0389321	9.466	0.00708742	9.466	-0.00326383	9.467	0.0481495	9.466	0.0141698
9.466	0.383853	9.467	0.0523144	9.467	0.0401941	9.467	0.00810667	9.467	-0.00323065	9.467	0.0473522	9.467	0.0145579
9.467	0.384291	9.468	0.0520695	9.468	0.0402233	9.468	0.0076915	9.468	-0.00291653	9.468	0.0472171	9.468	0.0140746
9.468	0.38369	9.468	0.0505956	9.469	0.0394217	9.469	0.00792172	9.469	-0.00245597	9.469	0.047197	9.469	0.0146389
9.468	0.383567	9.469	0.0498919	9.469	0.0395751	9.47	0.00768777	9.47	-0.00211506	9.47	0.0470452	9.469	0.0154449
9.469	0.382964	9.47	0.0501106	9.47	0.0392634	9.47	0.00773676	9.471	-0.001451	9.471	0.0461745	9.47	0.016322
9.47	0.382989	9.471	0.0504959	9.471	0.0386598	9.471	0.00790164	9.471	-0.000127865	9.471	0.0450439	9.471	0.0169705
9.471	0.382261	9.472	0.0504068	9.472	0.0378045	9.472	0.00860255	9.472	0.000188	9.472	0.0445899	9.472	0.0170407
9.472	0.382225	9.473	0.0503626	9.473	0.0380071	9.473	0.0091358	9.473	0.000291976	9.473	0.0444563	9.473	0.0170013
9.473	0.381915	9.473	0.0509086	9.474	0.0382561	9.474	0.00894224	9.474	0.000998146	9.474	0.0448872	9.474	0.016958
9.473	0.380389	9.474	0.051593	9.474	0.0379239	9.475	0.00835205	9.475	0.000673765	9.475	0.0452918	9.474	0.0162101
9.474	0.379543	9.475	0.0519377	9.475	0.0381293	9.475	0.00764959	9.476	0.000347916	9.476	0.0457089	9.475	0.0167631
9.475	0.38002	9.476	0.0519268	9.476	0.03828	9.476	0.00849723	9.476	-0.00054065	9.476	0.0460463	9.476	0.0175478
9.476	0.379941	9.477	0.0519909	9.477	0.0391686	9.477	0.00856125	9.477	-0.00128596	9.477	0.0453643	9.477	0.0176517
9.477	0.380001	9.478	0.0517485	9.478	0.0398874	9.478	0.00883908	9.478	-0.00129143	9.478	0.0446274	9.478	0.0178173
9.478	0.379782	9.478	0.0518246	9.479	0.039854	9.479	0.00908252	9.479	-0.000789762	9.479	0.0450661	9.479	0.0178274
9.478	0.379466	9.479	0.052713	9.479	0.0396683	9.48	0.00938809	9.48	-0.000749713	9.48	0.0457651	9.479	0.017859
9.479	0.379018	9.48	0.0532579	9.48	0.039457	9.48	0.00987419	9.481	-0.000290667	9.481	0.0463326	9.48	0.0176765
9.48	0.378601	9.481	0.0536478	9.481	0.0392924	9.481	0.00949278	9.481	-0.000124331	9.481	0.0469572	9.481	0.017011
9.481	0.378707	9.482	0.0544905	9.482	0.0396258	9.482	0.00884246	9.482	-0.000126318	9.482	0.0468938	9.482	0.0172785
9.482	0.378846	9.483	0.0545573	9.483	0.0405689	9.483	0.0088919	9.483	-0.000254783	9.483	0.0463123	9.483	0.0168354
9.483	0.379322	9.483	0.0538131	9.484	0.0406514	9.484	0.0083196	9.484	-0.000645133	9.484	0.0463748	9.484	0.0162056
9.483	0.379356	9.484	0.0538941	9.484	0.0399173	9.485	0.00754381	9.485	-0.00133726	9.485	0.0464984	9.484	0.0161421
9.484	0.379606	9.485	0.054162	9.485	0.0403079	9.485	0.00771578	9.486	-0.00238157	9.486	0.0466705	9.485	0.0156329
9.485	0.379622	9.486	0.054067	9.486	0.0410321	9.486	0.00793393	9.486	-0.00254967	9.486	0.0460438	9.486	0.0158529
9.486	0.379645	9.487	0.0540231	9.487	0.0406288	9.487	0.0084553	9.487	-0.00209069	9.487	0.0449443	9.487	0.016026
9.487	0.379514	9.488	0.0543627	9.488	0.0404766	9.488	0.0088024	9.488	-0.00225317	9.488	0.0439352	9.488	0.0149925
9.488	0.379157	9.488	0.0548594	9.489	0.0416355	9.489	0.00860146	9.489	-0.00301908	9.489	0.0434331	9.489	0.0142899
9.488	0.379126	9.489	0.0543827	9.489	0.0419968	9.49	0.0085012	9.49	-0.00308486	9.49	0.0433572	9.489	0.0143374
9.489	0.379051	9.49	0.0538097	9.49	0.0421581	9.49	0.008562	9.491	-0.00349408	9.491	0.0436854	9.49	0.0131687
9.49	0.379132	9.491	0.0533006	9.491	0.0431288	9.491	0.00803425	9.491	-0.00442636	9.491	0.0434566	9.491	0.0127715
9.491	0.378482	9.492	0.0528699	9.492	0.0436559	9.492	0.00721039	9.492	-0.00456618	9.492	0.0434929	9.492	0.0131338
9.492	0.378502	9.493	0.053208	9.493	0.0432304	9.493	0.006521	9.493	-0.00529244	9.493	0.0437319	9.493	0.0133484
9.493	0.3784	9.493	0.0530769	9.494	0.0427317	9.494	0.00585356	9.494	-0.00562223	9.494	0.042888	9.494	0.0132408
9.493	0.378303	9.494	0.0528883	9.494	0.0419649	9.495	0.00534749	9.495	-0.00542402	9.495	0.0421973	9.494	0.0129301
9.494	0.378937	9.495	0.0528105	9.495	0.04127	9.495	0.00538207	9.496	-0.00522361	9.496	0.0427172	9.495	0.0122606
9.495	0.379989	9.496	0.0517731	9.496	0.0416384	9.496	0.006073	9.496	-0.00441531	9.496	0.0429614	9.496	0.0119948
9.496	0.380173	9.497	0.0513226	9.497	0.0425649	9.497	0.00695853	9.497	-0.00355075	9.497	0.0430209	9.497	0.0124201
9.497	0.380441	9.498	0.051174	9.498	0.0433656	9.498	0.00688764	9.498	-0.00333938	9.498	0.0430168	9.498	0.0132784
9.498	0.380923	9.498	0.0498891	9.499	0.0445706	9.499	0.00712846	9.499	-0.00304377	9.499	0.0427342	9.499	0.0135824
9.498	0.380789	9.499	0.0497942	9.499	0.0448751	9.5	0.00780327	9.5	-0.00244604	9.5	0.0428657	9.499	0.0137449
9.499	0.380478	9.5	0.0498058	9.5	0.0451875	9.5	0.00666702	9.501	-0.00293769	9.501	0.0427482	9.5	0.0143722
9.5	0.380103	9.501	0.0489611	9.501	0.0460324	9.501	0.00650336	9.501	-0.00306964	9.501	0.0428089	9.501	0.014714
9.501	0.379546	9.502	0.0483573	9.502	0.0457874	9.502	0.00685014	9.502	-0.0021683	9.502	0.0433204	9.502	0.0147928
9.502	0.379302	9.502	0.0484277	9.503	0.0451201	9.503	0.006346	9.503	-0.00187793	9.503	0.0429593	9.503	0.0153063
9.503	0.378897	9.503	0.0487855	9.504	0.0447092	9.504	0.00598227	9.504	-0.00136363	9.504	0.0436912	9.504	0.0160242
9.503	0.378411	9.504	0.0494311	9.504	0.0449824	9.505	0.00599544	9.505	-0.00210886	9.505	0.0436193	9.504	0.0166154
9.504	0.378386	9.505	0.0493865	9.505	0.0458146	9.505	0.00592321	9.506	-0.00212905	9.506	0.0434311	9.505	0.0165922
9.505	0.378055	9.506	0.0489343	9.506	0.0465635	9.506	0.00538118	9.506	-0.0016956	9.506	0.0436759	9.506	0.0168568
9.506	0.377757	9.507	0.0486761	9.507	0.0473677	9.507	0.0045098	9.507	-0.00155309	9.507	0.0445833	9.507	0.0176912
9.507	0.378264	9.507	0.0483668	9.508	0.0476256	9.508	0.00447797	9.508	-0.00195877	9.508	0.0444536	9.508	0.0170246
9.508	0.378115	9.508	0.0483351	9.509	0.0473181	9.509	0.00307358	9.509	-0.00164829	9.509	0.0445023	9.509	0.0167302
9.508	0.376983	9.509	0.0481042	9.509	0.0475402	9.51	0.00245614	9.51	-0.00190562	9.51	0.0445702	9.509	0.0169521
9.509	0.376623	9.51	0.0485665	9.51	0.049133	9.51	0.000658563	9.511	-0.00164881	9.511	0.0449042	9.51	0.0160845
9.51	0.377151	9.511	0.049195	9.511	0.0496396	9.511	0.00050664	9.511	-0.00225885	9.511	0.0450127	9.511	0.0152584
9.511	0.378125	9.512	0.0493738	9.512	0.050325	9.512	0.000523288	9.512	-0.00265542	9.512	0.0451257	9.512	0.0154154
9.512	0.378014	9.512	0.0489327	9.513	0.050624	9.513	0.00127885	9.513	-0.0030375	9.513	0.0456566	9.513	0.0152184
9.513	0.378312	9.513	0.0484422	9.514	0.050204	9.514	0.000819666	9.514	-0.00353137	9.514	0.0445638	9.514	0.0148674
9.513	0.377987	9.514	0.048226	9.514	0.0501818	9.515	0.000838422	9.515	-0.00359496	9.515	0.0443011	9.514	0.0142875
9.514	0.377992	9.515	0.0481244	9.515	0.0506509	9.515	0.00140044	9.516	-0.00399216	9.516	0.0436927	9.515	0.0140533
9.515	0.379466	9.516	0.0480442	9.516	0.0514461	9.516	0.00066377	9.516	-0.00374007	9.516	0.0435791	9.516	0.0139934
9.516	0.380159	9.517	0.0478461	9.517	0.0518013	9.517	0.000707164	9.517	-0.00443508	9.517	0.0432757	9.517	0.0130353
9.517	0.378147	9.517	0.0480523	9.518	0.0516933	9.518	0.000665904	9.518	-0.0045733	9.518	0.043136	9.518	0.0128522
9.518	0.378364	9.518	0.0484708	9.519	0.0516764	9.519	0.00043126	9.519	-0.00439211	9.519	0.0437205	9.519	0.0135656
9.518	0.377398	9.519	0.0484407	9.519	0.0515451	9.52	0.000379903	9.52	-0.00437223	9.52	0.0447879	9.519	0.0143879
9.519	0.376749	9.52	0.0483277	9.52	0.0514124	9.52	5.78e-05	9.521	-0.00439247	9.521	0.0442444	9.52	0.014553
9.52	0.376418	9.521	0.0479883	9.521	0.0517327	9.521	-4.7e-05	9.521	-0.00394059	9.521	0.0437572	9.521	0.0141497
9.521	0.376682	9.522	0.0476562	9.522	0.052896	9.522	-0.00118562	9.522	-0.00375692	9.522	0.0439497	9.522	0.0141329
9.522	0.377112	9.522	0.0471432	9.523	0.0533599	9.523	-0.00143846	9.523	-0.00359606	9.523	0.0433358	9.523	0.0146581
9.523	0.376948	9.523	0.046388	9.524	0.0525909	9.524	-0.00167962	9.524	-0.00370672	9.524	0.0436698	9.524	0.0149072
9.523	0.377085	9.524	0.0464536	9.524	0.0521358	9.525	-0.00197787	9.525	-0.00293714	9.525	0.0444806	9.524	0.0146788
9.524	0.376365	9.525	0.0470269	9.525	0.0528621	9.525	-0.00244622	9.526	-0.00260079	9.526	0.0444436	9.525	0.01453
9.525	0.376177	9.526	0.0472677	9.526	0.0539156	9.526	-0.00284229	9.526	-0.00202568	9.526	0.044271	9.526	0.0144267
9.526	0.376004	9.527	0.0471989	9.527	0.0541935	9.527	-0.00294056	9.527	0.000206764	9.527	0.043878	9.527	0.0143753
9.527	0.37554	9.527	0.0471294	9.528	0.0540119	9.528	-0.0031993	9.528	0.00178668	9.528	0.0439173	9.528	0.0139878
9.528	0.375155	9.528	0.0472298	9.529	0.0542005	9.529	-0.00355075	9.529	0.00282947	9.529	0.0440899	9.529	0.0137498
9.528	0.374401	9.529	0.0471874	9.529	0.0542861	9.53	-0.00349972	9.53	0.00301003	9.53	0.0447405	9.529	0.0143768
9.529	0.374726	9.53	0.0472559	9.53	0.0540703	9.53	-0.00365376	9.531	0.00312082	9.531	0.0457024	9.53	0.015228
9.53	0.375794	9.531	0.0472473	9.531	0.0541392	9.531	-0.0024048	9.531	0.00361543	9.531	0.0465619	9.531	0.0156647
9.531	0.376106	9.532	0.0472484	9.532	0.0544468	9.532	-0.00193916	9.532	0.00415617	9.532	0.0463718	9.532	0.0159774
9.532	0.376506	9.532	0.0476275	9.533	0.0544775	9.533	-0.000816385	9.533	0.00471898	9.533	0.0460808	9.533	0.0161376
9.533	0.377259	9.533	0.0480127	9.534	0.0546713	9.534	0.000236129	9.534	0.0048615	9.534	0.0457508	9.534	0.0162281
9.533	0.376733	9.534	0.0484354	9.534	0.0548712	9.535	0.00164065	9.535	0.00526657	9.535	0.0452613	9.534	0.0156596
9.534	0.376636	9.535	0.0491613	9.535	0.0552523	9.535	0.00198914	9.536	0.00631679	9.536	0.0461332	9.535	0.0147806
9.535	0.377661	9.536	0.0498297	9.536	0.056257	9.536	0.00229667	9.536	0.00641925	9.536	0.0472428	9.536	0.0145526
9.536	0.377992	9.537	0.0503199	9.537	0.0565914	9.537	0.0017641	9.537	0.0057863	9.537	0.0479799	9.537	0.0147004
9.537	0.377231	9.537	0.0507866	9.538	0.056003	9.538	0.00187683	9.538	0.00542905	9.538	0.0487008	9.538	0.0148612
9.537	0.377179	9.538	0.0509286	9.539	0.0551901	9.539	0.000681393	9.539	0.0053791	9.539	0.048375	9.539	0.0146398
9.538	0.376998	9.539	0.0514358	9.539	0.0544832	9.54	-9.16e-05	9.54	0.00586684	9.54	0.0480563	9.539	0.0146993
9.539	0.376028	9.54	0.0520268	9.54	0.0539425	9.54	-0.000124367	9.541	0.0061302	9.541	0.0488278	9.54	0.015142
9.54	0.375906	9.541	0.0518805	9.541	0.0533175	9.541	-0.000140259	9.541	0.00565842	9.541	0.0489976	9.541	0.0153657
9.541	0.376018	9.542	0.0516407	9.542	0.0530066	9.542	0.000401114	9.542	0.00605542	9.542	0.049376	9.542	0.0145368
9.542	0.375841	9.542	0.0519002	9.543	0.0525358	9.543	0.000403851	9.543	0.00624045	9.543	0.0498437	9.543	0.0135536
9.542	0.376483	9.543	0.051972	9.544	0.0524285	9.544	0.000619803	9.544	0.00599548	9.544	0.0495366	9.544	0.0132425
9.543	0.376854	9.544	0.0521028	9.544	0.0527911	9.545	0.00100374	9.545	0.00590831	9.545	0.0492772	9.544	0.0131006
9.544	0.377268	9.545	0.0520688	9.545	0.0527771	9.545	0.000706582	9.546	0.00594962	9.546	0.0482515	9.545	0.0128501
9.545	0.377559	9.546	0.0517905	9.546	0.0523456	9.546	0.00109486	9.546	0.00619592	9.546	0.0486311	9.546	0.0121211
9.546	0.377403	9.547	0.0517279	9.547	0.0515223	9.547	0.00141106	9.547	0.00620339	9.547	0.0484586	9.547	0.0117186
9.547	0.377878	9.547	0.0512218	9.548	0.0512703	9.548	0.00238162	9.548	0.00540172	9.548	0.048823	9.548	0.0117138
9.547	0.378366	9.548	0.0513477	9.548	0.0509177	9.549	0.00267729	9.549	0.00571601	9.549	0.0484228	9.549	0.0117057
9.548	0.378478	9.549	0.0515765	9.549	0.0508585	9.55	0.00244776	9.55	0.00562463	9.55	0.0483044	9.549	0.0119828
9.549	0.378333	9.55	0.0515038	9.55	0.0512637	9.55	0.00260568	9.551	0.00501998	9.551	0.0488324	9.55	0.0121495
9.55	0.378769	9.551	0.0518383	9.551	0.0514343	9.551	0.00372835	9.551	0.00491678	9.551	0.0475013	9.551	0.0124387
9.551	0.378635	9.552	0.0523117	9.552	0.0513655	9.552	0.00459793	9.552	0.00453615	9.552	0.0464067	9.552	0.0131616
9.552	0.378568	9.552	0.0524815	9.553	0.0509285	9.553	0.00561355	9.553	0.00526684	9.553	0.0465113	9.553	0.0136967
9.552	0.378148	9.553	0.0525903	9.553	0.0505541	9.554	0.00629471	9.554	0.00629753	9.554	0.0467845	9.554	0.0132369
9.553	0.378534	9.554	0.0531687	9.554	0.0506721	9.555	0.00527299	9.555	0.00494403	9.555	0.0455719	9.554	0.0129918
9.554	0.37887	9.555	0.0545893	9.555	0.0507211	9.555	0.0046564	9.556	0.00536409	9.556	0.0476225	9.555	0.0130826
9.555	0.379066	9.556	0.0555677	9.556	0.0505662	9.556	0.00485464	9.556	0.00611897	9.556	0.0481064	9.556	0.0136166
9.556	0.379372	9.557	0.0564926	9.557	0.0506424	9.557	0.00445988	9.557	0.00639924	9.557	0.0488508	9.557	0.0144137
9.557	0.37862	9.557	0.0563657	9.558	0.0506936	9.558	0.00468505	9.558	0.00598439	9.558	0.0489769	9.558	0.015159
9.557	0.378575	9.558	0.0562605	9.558	0.0506549	9.559	0.00447653	9.559	0.00659497	9.559	0.0481201	9.559	0.0161059
9.558	0.379373	9.559	0.0556718	9.559	0.0509072	9.56	0.0041898	9.56	0.00749242	9.56	0.0471823	9.559	0.0165792
9.559	0.379127	9.56	0.0549208	9.56	0.0510965	9.56	0.00476189	9.561	0.00714446	9.561	0.0466879	9.56	0.0158588
9.56	0.380092	9.561	0.0550173	9.561	0.0507788	9.561	0.00496768	9.561	0.00767639	9.561	0.0464921	9.561	0.0147607
9.561	0.380814	9.562	0.0550149	9.562	0.0504387	9.562	0.00520464	9.562	0.00756855	9.562	0.0460105	9.562	0.014145
9.562	0.381936	9.562	0.0547058	9.563	0.0502295	9.563	0.00574467	9.563	0.00735979	9.563	0.046641	9.563	0.0139922
9.562	0.381762	9.563	0.054723	9.563	0.0491556	9.564	0.00662064	9.564	0.0064521	9.564	0.0459124	9.563	0.0138273
9.563	0.382122	9.564	0.0549053	9.564	0.0480182	9.564	0.00706896	9.565	0.00571589	9.565	0.0458575	9.564	0.0131405
9.564	0.382698	9.565	0.0554185	9.565	0.0485891	9.565	0.00786883	9.566	0.00571541	9.566	0.0450351	9.565	0.0121649
9.565	0.382433	9.566	0.0555698	9.566	0.0485436	9.566	0.00829329	9.566	0.00541741	9.566	0.0444071	9.566	0.0117584
9.566	0.382807	9.567	0.0554923	9.567	0.0475857	9.567	0.00890404	9.567	0.00569348	9.567	0.0447568	9.567	0.0116137
9.567	0.382795	9.567	0.0548585	9.568	0.0470896	9.568	0.00982129	9.568	0.00630279	9.568	0.0451392	9.568	0.0115488
9.567	0.383397	9.568	0.0542138	9.568	0.0466934	9.569	0.0102368	9.569	0.00509173	9.569	0.0452205	9.568	0.0119374
9.568	0.383904	9.569	0.0540045	9.569	0.0454511	9.569	0.0109863	9.57	0.00394692	9.57	0.045669	9.569	0.0128061
9.569	0.385262	9.57	0.0544271	9.57	0.0448216	9.57	0.0107254	9.57	0.00273594	9.57	0.0459488	9.57	0.0130825
9.57	0.385143	9.571	0.0545046	9.571	0.0442893	9.571	0.0112283	9.571	0.00307195	9.571	0.0457984	9.571	0.0127776
9.571	0.384697	9.572	0.0539562	9.572	0.0437737	9.572	0.0110251	9.572	0.00453013	9.572	0.0454514	9.572	0.0119877
9.572	0.3839	9.572	0.0545231	9.573	0.0436261	9.573	0.0112997	9.573	0.00402135	9.573	0.0446636	9.573	0.011858
9.572	0.383674	9.573	0.0556763	9.573	0.0436402	9.574	0.0112986	9.574	0.00302226	9.574	0.0441001	9.573	0.0120195
9.573	0.383347	9.574	0.0558749	9.574	0.0436235	9.574	0.00977634	9.575	0.00337772	9.575	0.0442293	9.574	0.0116552
9.574	0.383327	9.575	0.0560462	9.575	0.0435164	9.575	0.00916327	9.575	0.00342512	9.575	0.0435135	9.575	0.0113419
9.575	0.38366	9.576	0.0560741	9.576	0.0433112	9.576	0.00869054	9.576	0.00356481	9.576	0.0433317	9.576	0.0116695
9.576	0.383642	9.577	0.0549519	9.577	0.043234	9.577	0.00926518	9.577	0.00303165	9.577	0.0430154	9.577	0.0122765
9.577	0.383365	9.577	0.0544069	9.578	0.0426465	9.578	0.00949779	9.578	0.00344525	9.578	0.0423265	9.578	0.0126765
9.577	0.38403	9.578	0.0537479	9.578	0.0417379	9.579	0.0102387	9.579	0.00418973	9.579	0.0412885	9.578	0.0130877
9.578	0.38382	9.579	0.0536244	9.579	0.0420052	9.579	0.0104074	9.58	0.00489687	9.58	0.0405064	9.579	0.0130167
9.579	0.383546	9.58	0.0536967	9.58	0.0427832	9.58	0.0111062	9.58	0.00468299	9.58	0.040245	9.58	0.0133051
9.58	0.38346	9.581	0.0538821	9.581	0.0436488	9.581	0.0115614	9.581	0.00442211	9.581	0.0403987	9.581	0.0133978
9.581	0.383833	9.582	0.053623	9.582	0.0443368	9.582	0.0119383	9.582	0.00461549	9.582	0.0397678	9.582	0.0132556
9.582	0.383883	9.582	0.0538248	9.583	0.0449054	9.583	0.0114304	9.583	0.00581459	9.583	0.0401864	9.583	0.013546
9.582	0.383323	9.583	0.0541564	9.583	0.0449826	9.584	0.0118102	9.584	0.00516757	9.584	0.0409215	9.583	0.014146
9.583	0.384026	9.584	0.0545637	9.584	0.0449009	9.584	0.0110004	9.585	0.00430312	9.585	0.0401383	9.584	0.0148526
9.584	0.383822	9.585	0.0552298	9.585	0.0449739	9.585	0.0115776	9.585	0.00423364	9.585	0.040232	9.585	0.0148875
9.585	0.383526	9.586	0.0557267	9.586	0.0448522	9.586	0.0113682	9.586	0.00462409	9.586	0.0410267	9.586	0.0150577
9.586	0.382709	9.587	0.0556046	9.587	0.0446754	9.587	0.0116518	9.587	0.00437485	9.587	0.0426208	9.587	0.0149607
9.587	0.382428	9.587	0.0560455	9.588	0.0449792	9.588	0.012085	9.588	0.0037838	9.588	0.0419538	9.588	0.0155491
9.587	0.383341	9.588	0.056607	9.588	0.0458132	9.589	0.012185	9.589	0.0034935	9.589	0.0423268	9.588	0.0160079
9.588	0.382964	9.589	0.0569053	9.589	0.0464751	9.589	0.0116043	9.59	0.00379683	9.59	0.0419984	9.589	0.016299
9.589	0.381758	9.59	0.0565268	9.59	0.0470609	9.59	0.0128225	9.59	0.00359322	9.59	0.0421028	9.59	0.0162068
9.59	0.380434	9.591	0.0565331	9.591	0.047904	9.591	0.013067	9.591	0.00365757	9.591	0.0424471	9.591	0.0164041
9.591	0.380173	9.592	0.056779	9.592	0.0476981	9.592	0.0126959	9.592	0.00404327	9.592	0.0425409	9.592	0.0166321
9.592	0.38073	9.592	0.0567927	9.593	0.0475172	9.593	0.0120752	9.593	0.00457545	9.593	0.0438362	9.593	0.0159562
9.592	0.380651	9.593	0.0565307	9.593	0.0473144	9.594	0.0129441	9.594	0.0052438	9.594	0.0448586	9.593	0.015758
9.593	0.380043	9.594	0.055823	9.594	0.0467611	9.594	0.0127324	9.595	0.00499657	9.595	0.0442666	9.594	0.0159061
9.594	0.379854	9.595	0.0550672	9.595	0.0467757	9.595	0.0121374	9.595	0.00424099	9.595	0.0445167	9.595	0.0156167
9.595	0.379649	9.596	0.0550256	9.596	0.0471554	9.596	0.0118892	9.596	0.00488598	9.596	0.0452879	9.596	0.0150421
9.596	0.379711	9.596	0.0548698	9.597	0.0480948	9.597	0.0132398	9.597	0.00479891	9.597	0.0444384	9.597	0.0149921
9.597	0.379652	9.597	0.0544955	9.598	0.0490246	9.598	0.0122343	9.598	0.0040533	9.598	0.0445635	9.598	0.0150605
9.597	0.37899	9.598	0.0540408	9.598	0.0486196	9.599	0.0130628	9.599	0.00433093	9.599	0.0442808	9.598	0.0152003
9.598	0.379037	9.599	0.0539144	9.599	0.0479422	9.599	0.013142	9.6	0.00447231	9.6	0.0441902	9.599	0.015128
9.599	0.379234	9.6	0.0538974	9.6	0.0473264	9.6	0.0136663	9.6	0.00391033	9.6	0.0443686	9.6	0.0152191
9.6	0.378048	9.601	0.0539475	9.601	0.0468389	9.601	0.013954	9.601	0.00320665	9.601	0.0441373	9.601	0.0152302
9.601	0.378565	9.601	0.054174	9.602	0.0462759	9.602	0.0136068	9.602	0.00296499	9.602	0.0445808	9.602	0.0151428
9.602	0.378344	9.602	0.0541581	9.603	0.0462479	9.603	0.0141107	9.603	0.00274887	9.603	0.0432868	9.603	0.0157771
9.602	0.378366	9.603	0.0539879	9.603	0.0471012	9.604	0.0134774	9.604	0.00277715	9.604	0.0426392	9.603	0.0161286
9.603	0.378325	9.604	0.0539255	9.604	0.0470642	9.604	0.0129021	9.605	0.00264428	9.605	0.0425191	9.604	0.0153528
9.604	0.379189	9.605	0.053944	9.605	0.0470685	9.605	0.0136495	9.605	0.00351321	9.605	0.0429203	9.605	0.0149577
9.605	0.379504	9.606	0.0537826	9.606	0.0474566	9.606	0.0136531	9.606	0.00295313	9.606	0.0433128	9.606	0.0161137
9.606	0.378364	9.606	0.0528434	9.607	0.0476816	9.607	0.0133754	9.607	0.00362309	9.607	0.0440702	9.607	0.0173113
9.607	0.378241	9.607	0.0517378	9.608	0.0483525	9.608	0.0129563	9.608	0.00379776	9.608	0.0448883	9.608	0.0177395
9.607	0.378338	9.608	0.0522944	9.608	0.0491325	9.609	0.0129154	9.609	0.00345519	9.609	0.0441462	9.608	0.017879
9.608	0.37877	9.609	0.0528587	9.609	0.0497332	9.609	0.0121379	9.61	0.00366283	9.61	0.0438671	9.609	0.0183377
9.609	0.378375	9.61	0.0536441	9.61	0.0505268	9.61	0.0114912	9.61	0.00365973	9.61	0.0444231	9.61	0.0185917
9.61	0.378453	9.611	0.0535465	9.611	0.0517726	9.611	0.0107946	9.611	0.00404816	9.611	0.0442048	9.611	0.0184616
9.611	0.377394	9.611	0.0530227	9.612	0.0525447	9.612	0.0109668	9.612	0.00443969	9.612	0.0442387	9.612	0.0182803
9.612	0.378296	9.612	0.0519261	9.613	0.0527524	9.613	0.0105428	9.613	0.00356712	9.613	0.0442557	9.613	0.0180918
9.612	0.378816	9.613	0.0519076	9.613	0.0532193	9.614	0.0106431	9.614	0.00268577	9.614	0.0446398	9.613	0.0179099
9.613	0.3789	9.614	0.0512951	9.614	0.0532577	9.614	0.0100078	9.615	0.00286281	9.615	0.045388	9.614	0.017465
9.614	0.379637	9.615	0.0499887	9.615	0.0528046	9.615	0.0102631	9.615	0.00291826	9.615	0.0459883	9.615	0.0175849
9.615	0.379924	9.616	0.050296	9.616	0.0520651	9.616	0.0106033	9.616	0.00284254	9.616	0.0456077	9.616	0.0183805
9.616	0.379721	9.616	0.0502965	9.617	0.0517684	9.617	0.0100982	9.617	0.00320162	9.617	0.0471329	9.617	0.01852
9.617	0.379545	9.617	0.04927	9.618	0.0525898	9.618	0.0102774	9.618	0.00347547	9.618	0.0480932	9.618	0.0185829
9.617	0.379526	9.618	0.0500098	9.618	0.0528243	9.619	0.00966021	9.619	0.0031733	9.619	0.048433	9.618	0.0187123
9.618	0.378822	9.619	0.0502868	9.619	0.0527261	9.619	0.00940831	9.62	0.00259416	9.62	0.0483712	9.619	0.0181038
9.619	0.37852	9.62	0.050455	9.62	0.0528871	9.62	0.0104318	9.62	0.00200877	9.62	0.0485139	9.62	0.0176896
9.62	0.37832	9.621	0.0500207	9.621	0.0525621	9.621	0.0104048	9.621	0.00174384	9.621	0.0476238	9.621	0.0173935
9.621	0.379089	9.621	0.0493356	9.622	0.0521865	9.622	0.0106595	9.622	0.00118853	9.622	0.0478563	9.622	0.0168604
9.622	0.37949	9.622	0.0498231	9.623	0.0520318	9.623	0.0110283	9.623	0.000430795	9.623	0.0484376	9.623	0.0167026
9.622	0.37874	9.623	0.0506998	9.623	0.051263	9.624	0.0107946	9.624	-0.00014151	9.624	0.0479993	9.623	0.0167275
9.623	0.378607	9.624	0.0515407	9.624	0.0509128	9.624	0.0108859	9.625	-0.00127103	9.625	0.0477538	9.624	0.0168247
9.624	0.378719	9.625	0.0517767	9.625	0.0515159	9.625	0.0108885	9.625	-0.00127474	9.625	0.0477141	9.625	0.016487
9.625	0.379082	9.626	0.0516598	9.626	0.0520714	9.626	0.0109913	9.626	-0.000922203	9.626	0.0466124	9.626	0.0162501
9.626	0.378992	9.626	0.0511791	9.627	0.0527938	9.627	0.0107745	9.627	-0.000953161	9.627	0.0473219	9.627	0.0155062
9.626	0.379145	9.627	0.0507475	9.628	0.0533638	9.628	0.0111336	9.628	-0.0012913	9.628	0.0465316	9.628	0.0146447
9.627	0.37926	9.628	0.0506509	9.628	0.0539594	9.629	0.0116493	9.629	-0.00130377	9.629	0.0446377	9.628	0.0142408
9.628	0.380183	9.629	0.0500552	9.629	0.0544177	9.629	0.010938	9.63	1.32e-05	9.63	0.0453057	9.629	0.0137872
9.629	0.379619	9.63	0.0491003	9.63	0.0544121	9.63	0.0106468	9.63	0.000214074	9.63	0.0449318	9.63	0.0134404
9.63	0.379633	9.631	0.0487159	9.631	0.0544881	9.631	0.0101375	9.631	0.000534964	9.631	0.0443474	9.631	0.0133869
9.631	0.380803	9.631	0.0492614	9.632	0.0548086	9.632	0.00959694	9.632	0.000320871	9.632	0.0439085	9.632	0.0134461
9.631	0.381684	9.632	0.0490949	9.633	0.0546693	9.633	0.0102591	9.633	0.000121008	9.633	0.0425292	9.633	0.0130432
9.632	0.38209	9.633	0.0491824	9.633	0.0548435	9.634	0.0115226	9.634	0.000636563	9.634	0.0418663	9.633	0.0125664
9.633	0.381439	9.634	0.0491838	9.634	0.055434	9.634	0.0123372	9.635	-9.4e-05	9.635	0.0419534	9.634	0.0133847
9.634	0.381616	9.635	0.0497286	9.635	0.0556409	9.635	0.012846	9.635	-0.00076053	9.635	0.0425822	9.635	0.013672
9.635	0.382332	9.636	0.0503133	9.636	0.0558122	9.636	0.0131612	9.636	-0.00122828	9.636	0.042369	9.636	0.0137921
9.636	0.383086	9.636	0.0513662	9.637	0.056094	9.637	0.0131666	9.637	-0.000916781	9.637	0.0428944	9.637	0.0140442
9.636	0.383989	9.637	0.0510614	9.638	0.0556167	9.638	0.0132757	9.638	-0.000245818	9.638	0.0426716	9.638	0.0144291
9.637	0.383511	9.638	0.0501886	9.638	0.0551531	9.639	0.0125621	9.639	-0.000193066	9.639	0.0429696	9.638	0.014652
9.638	0.38402	9.639	0.0503677	9.639	0.0549283	9.639	0.0126149	9.64	0.000971827	9.64	0.0425718	9.639	0.0148159
9.639	0.385182	9.64	0.0506096	9.64	0.0545383	9.64	0.0116878	9.64	0.000361559	9.64	0.0429156	9.64	0.0150096
9.64	0.385641	9.641	0.0515453	9.641	0.0541587	9.641	0.0111328	9.641	-0.000238316	9.641	0.042505	9.641	0.0148325
9.641	0.385257	9.641	0.0520021	9.642	0.0545652	9.642	0.0106054	9.642	0.000412185	9.642	0.0421736	9.642	0.0148594
9.641	0.386164	9.642	0.0519684	9.642	0.055107	9.643	0.00985888	9.643	0.00055695	9.643	0.0426862	9.643	0.0151024
9.642	0.385872	9.643	0.0522644	9.643	0.0554959	9.644	0.00927506	9.644	0.000474006	9.644	0.0423136	9.643	0.0151225
9.643	0.386079	9.644	0.0518798	9.644	0.0559151	9.644	0.00836037	9.645	0.00068424	9.645	0.042955	9.644	0.0148817
9.644	0.385978	9.645	0.0518744	9.645	0.0557899	9.645	0.008373	9.645	0.000302013	9.645	0.0439604	9.645	0.0145947
9.645	0.385386	9.646	0.0527928	9.646	0.0558495	9.646	0.00848607	9.646	0.000417284	9.646	0.0426417	9.646	0.0153339
9.646	0.385842	9.646	0.0531229	9.647	0.0561328	9.647	0.00725285	9.647	-7.28e-05	9.647	0.0430286	9.647	0.015511
9.646	0.385908	9.647	0.0535085	9.647	0.0562166	9.648	0.00640572	9.648	0.000832115	9.648	0.0426913	9.648	0.0150309
9.647	0.385748	9.648	0.0544862	9.648	0.056736	9.649	0.00577695	9.649	0.000567843	9.649	0.0424004	9.648	0.0141926
9.648	0.385859	9.649	0.0552051	9.649	0.055317	9.649	0.00577112	9.65	0.000627288	9.65	0.0416311	9.649	0.014288
9.649	0.385391	9.65	0.054654	9.65	0.0542725	9.65	0.00627301	9.65	0.000974469	9.65	0.0416815	9.65	0.0148065
9.65	0.385359	9.651	0.0545097	9.651	0.0545993	9.651	0.00690485	9.651	0.00030856	9.651	0.0415023	9.651	0.0144188
9.651	0.385451	9.651	0.0537733	9.652	0.0544338	9.652	0.00814162	9.652	0.000337823	9.652	0.0424213	9.652	0.0137442
9.651	0.384655	9.652	0.0538216	9.652	0.0543242	9.653	0.00889736	9.653	-0.000319783	9.653	0.0427035	9.653	0.0137375
9.652	0.383651	9.653	0.0534374	9.653	0.0538908	9.654	0.00971935	9.654	-0.000390022	9.654	0.0429401	9.653	0.0137718
9.653	0.383593	9.654	0.0540396	9.654	0.0536747	9.654	0.00971398	9.655	0.000405915	9.655	0.0437309	9.654	0.014179
9.654	0.383024	9.655	0.0544575	9.655	0.0540304	9.655	0.0103693	9.655	0.000352125	9.655	0.0441236	9.655	0.0150784
9.655	0.382823	9.656	0.0546958	9.656	0.054131	9.656	0.0115437	9.656	0.000505461	9.656	0.044454	9.656	0.0158648
9.656	0.38224	9.656	0.0555136	9.657	0.0546871	9.657	0.0111505	9.657	0.000641965	9.657	0.0451331	9.657	0.0158663
9.656	0.381935	9.657	0.0553991	9.657	0.0543827	9.658	0.0124333	9.658	-0.000277895	9.658	0.0459607	9.657	0.0154034
9.657	0.381749	9.658	0.0549188	9.658	0.0542496	9.659	0.0137062	9.659	-0.00111073	9.659	0.0456634	9.658	0.0154339
9.658	0.381583	9.659	0.0563609	9.659	0.0538981	9.659	0.0129768	9.66	-0.00104136	9.66	0.0448781	9.659	0.0156619
9.659	0.382033	9.66	0.0562784	9.66	0.0533689	9.66	0.0131863	9.66	-0.000124051	9.66	0.043744	9.66	0.0155713
9.66	0.381924	9.661	0.0560832	9.661	0.0537808	9.661	0.0127067	9.661	-0.000365019	9.661	0.0438264	9.661	0.0157544
[truncated: 10,027 more rows]

## Sheet: Fig. 1d
	TB						PB
	myosin VI	add apyrase	add ADP	add ATP	add AMPPNP	add ADP-VO4	myosin VI	add ATP
percentage (%)	14.2	13.7	14.5	34.1	55.1	31.1	63.7	84.1

## Sheet: Fig. 2g
	WT			ΔTail			Y1112C			W1115Q			H1106A			D1223N			P1131S			V1134Q			R1172H			R1177A			L1245C			I929Q			R836H			I837Q
relative ATPase activity (%)	16.2214	20.2675	20.5133	100	100	100	52.9691	53.8806	47.4724	88.6291	82.7881	90.5137	44.803	33.1501	32.6145	37.9491	41.7764	33.3882	36.2192	33.5704	34.4371	32.095	46.2475	40.5018	27.2644	31.7951	37.6847	57.9048	71.7841	61.8997	52.364	38.6476	38.6562	86.379	110.372	97.6475	29.832	28.809	26.1855	35.5539	35.7803	28.0273

## Sheet: Fig. 3f
	ΔTail			WT			L1012Q			D1009K			R1015E
relative ATPase activity (%)	100	100	100	16.2214	20.2675	20.5133	90.2964	100.509	82.4162	56.9225	50.9409	49.0618	84.0338	86.1096	85.1007

## Sheet: Fig. 4e
			in PB
myosin VI		add GIPC		add Dab2		add TOM1
Volume(mL)	UV_280	Volume(mL)	UV_280	Volume(mL)	UV_280	Volume(mL)	UV_280
13	0.124345	13	0.04836	13	0.003366	13	0.024253
13.001	0.124163	13.001	0.048641	13.001	0.003677	13.001	0.024345
13.002	0.124016	13.002	0.048633	13.002	0.0039	13.002	0.024163
13.003	0.124105	13.003	0.049401	13.003	0.003153	13.003	0.024016
13.004	0.123855	13.004	0.048949	13.004	0.002683	13.004	0.024105
13.005	0.12417	13.005	0.048808	13.005	0.003124	13.005	0.023855
13.006	0.124143	13.006	0.048411	13.006	0.003433	13.006	0.02417
13.007	0.123702	13.007	0.04742	13.007	0.00351	13.007	0.024143
13.008	0.123425	13.008	0.046402	13.008	0.003533	13.008	0.023702
13.009	0.122948	13.009	0.046031	13.009	0.003019	13.009	0.023425
13.01	0.122854	13.01	0.045653	13.01	0.002325	13.01	0.022948
13.011	0.122609	13.011	0.044944	13.011	0.001806	13.011	0.022854
13.012	0.122389	13.012	0.044218	13.012	0.001173	13.012	0.022609
13.013	0.122932	13.013	0.0429	13.013	0.001582	13.013	0.022389
13.014	0.122758	13.014	0.042788	13.014	0.001627	13.014	0.022932
13.015	0.122637	13.015	0.042679	13.015	0.001052	13.015	0.022758
13.016	0.122789	13.016	0.043784	13.016	0.000785	13.016	0.022637
13.017	0.122666	13.017	0.044202	13.017	0.000952	13.017	0.022789
13.018	0.122129	13.018	0.044023	13.018	0.001013	13.018	0.022666
13.019	0.121569	13.019	0.04327	13.019	0.001066	13.019	0.022129
13.02	0.121701	13.02	0.042504	13.02	0.001098	13.02	0.021569
13.021	0.121755	13.021	0.043343	13.021	0.000928	13.021	0.021701
13.022	0.121979	13.022	0.043122	13.022	0.00079	13.022	0.021755
13.023	0.122116	13.023	0.043421	13.023	0.00019	13.023	0.021979
13.024	0.121922	13.024	0.043399	13.024	-0.00014	13.024	0.022116
13.025	0.122732	13.025	0.044377	13.025	-0.00039	13.025	0.021922
13.026	0.122846	13.026	0.044733	13.026	-0.00016	13.026	0.022732
13.027	0.123202	13.027	0.045941	13.027	0.000405	13.027	0.022846
13.028	0.123865	13.028	0.045943	13.028	0.000336	13.028	0.023202
13.029	0.124494	13.029	0.045087	13.029	8.3e-05	13.029	0.023865
13.03	0.12406	13.03	0.045412	13.03	0.000318	13.03	0.024494
13.031	0.123355	13.031	0.045408	13.031	0.000819	13.031	0.02406
13.032	0.123505	13.032	0.044796	13.032	0.000692	13.032	0.023355
13.033	0.123689	13.033	0.045198	13.033	0.000481	13.033	0.023505
13.034	0.124189	13.034	0.044523	13.034	0.000357	13.034	0.023689
13.035	0.124068	13.035	0.045155	13.035	0.000183	13.035	0.024189
13.036	0.123989	13.036	0.045227	13.036	0.000565	13.036	0.024068
13.037	0.124312	13.037	0.044785	13.037	0.000873	13.037	0.023989
13.038	0.124646	13.038	0.044112	13.038	0.001455	13.038	0.024312
13.039	0.125255	13.039	0.045855	13.039	0.00166	13.039	0.024646
13.04	0.125468	13.04	0.045503	13.04	0.00077	13.04	0.025255
13.041	0.124873	13.041	0.045193	13.041	0.000234	13.041	0.025468
13.042	0.124894	13.042	0.045843	13.042	0.000426	13.042	0.024873
13.043	0.125201	13.043	0.045011	13.043	0.001097	13.043	0.024894
13.044	0.125924	13.044	0.043764	13.044	0.001336	13.044	0.025201
13.045	0.126318	13.045	0.042483	13.045	0.001899	13.045	0.025924
13.046	0.126908	13.046	0.043417	13.046	0.002419	13.046	0.026318
13.047	0.12787	13.047	0.043484	13.047	0.002865	13.047	0.026908
13.048	0.127794	13.048	0.043933	13.048	0.003259	13.048	0.02787
13.049	0.126822	13.049	0.044234	13.049	0.003667	13.049	0.027794
13.05	0.126323	13.05	0.044721	13.05	0.003349	13.05	0.026822
13.051	0.126857	13.051	0.044373	13.051	0.00302	13.051	0.026323
13.052	0.127481	13.052	0.044388	13.052	0.00216	13.052	0.026857
13.053	0.127307	13.053	0.043974	13.053	0.002682	13.053	0.027481
13.054	0.126807	13.054	0.044614	13.054	0.003159	13.054	0.027307
13.055	0.126839	13.055	0.044704	13.055	0.003031	13.055	0.026807
13.056	0.127437	13.056	0.045768	13.056	0.002696	13.056	0.026839
13.057	0.128285	13.057	0.046411	13.057	0.002517	13.057	0.027437
13.058	0.129436	13.058	0.046761	13.058	0.002732	13.058	0.028285
13.059	0.129992	13.059	0.047161	13.059	0.002835	13.059	0.029436
13.06	0.130048	13.06	0.04797	13.06	0.003426	13.06	0.029992
13.061	0.130803	13.061	0.048221	13.061	0.004028	13.061	0.030048
13.062	0.131646	13.062	0.049055	13.062	0.004725	13.062	0.030803
13.063	0.131978	13.063	0.049766	13.063	0.004373	13.063	0.031646
13.064	0.13172	13.064	0.050062	13.064	0.004289	13.064	0.031978
13.065	0.130868	13.065	0.050429	13.065	0.00446	13.065	0.03172
13.066	0.130267	13.066	0.051058	13.066	0.004408	13.066	0.030868
13.067	0.130469	13.067	0.050261	13.067	0.004677	13.067	0.030267
13.068	0.13035	13.068	0.05075	13.068	0.004786	13.068	0.030469
13.069	0.130188	13.069	0.049037	13.069	0.004975	13.069	0.03035
13.07	0.130606	13.07	0.048577	13.07	0.004941	13.07	0.030188
13.071	0.131604	13.071	0.047616	13.071	0.005444	13.071	0.030606
13.072	0.131904	13.072	0.047602	13.072	0.006259	13.072	0.031604
13.073	0.132089	13.073	0.047452	13.073	0.007066	13.073	0.031904
13.074	0.132495	13.074	0.047866	13.074	0.00728	13.074	0.032089
13.075	0.131982	13.075	0.047757	13.075	0.007476	13.075	0.032495
13.076	0.131198	13.076	0.047736	13.076	0.007682	13.076	0.031982
13.077	0.130203	13.077	0.046976	13.077	0.007119	13.077	0.031198
13.078	0.129978	13.078	0.047247	13.078	0.006367	13.078	0.030203
13.079	0.130107	13.079	0.048326	13.079	0.006239	13.079	0.029978
13.08	0.129997	13.08	0.048064	13.08	0.00681	13.08	0.030107
13.081	0.130346	13.081	0.048501	13.081	0.006758	13.081	0.029997
13.082	0.130416	13.082	0.048348	13.082	0.006355	13.082	0.030346
13.083	0.130207	13.083	0.047858	13.083	0.006342	13.083	0.030416
13.084	0.129789	13.084	0.048423	13.084	0.006662	13.084	0.030207
13.085	0.129988	13.085	0.048834	13.085	0.00807	13.085	0.029789
13.086	0.130331	13.086	0.048862	13.086	0.007662	13.086	0.029988
13.087	0.130324	13.087	0.04946	13.087	0.006587	13.087	0.030331
13.088	0.13034	13.088	0.049101	13.088	0.0059	13.088	0.030324
13.089	0.130116	13.089	0.047395	13.089	0.005432	13.089	0.03034
13.09	0.130091	13.09	0.046921	13.09	0.004883	13.09	0.030116
13.091	0.130854	13.091	0.047763	13.091	0.004718	13.091	0.030091
13.092	0.131544	13.092	0.048004	13.092	0.005209	13.092	0.030854
13.093	0.130891	13.093	0.048231	13.093	0.005399	13.093	0.031544
13.094	0.130037	13.094	0.049515	13.094	0.005465	13.094	0.030891
13.095	0.129914	13.095	0.049923	13.095	0.0047	13.095	0.030037
13.096	0.129948	13.096	0.04941	13.096	0.004499	13.096	0.029914
13.097	0.129103	13.097	0.049899	13.097	0.004342	13.097	0.029948
13.098	0.128668	13.098	0.05042	13.098	0.004407	13.098	0.029103
13.099	0.129188	13.099	0.050211	13.099	0.004913	13.099	0.028668
13.1	0.128997	13.1	0.049369	13.1	0.004699	13.1	0.029188
13.101	0.128352	13.101	0.049238	13.101	0.005355	13.101	0.028997
13.102	0.128312	13.102	0.049276	13.102	0.006149	13.102	0.028352
13.103	0.128781	13.103	0.049166	13.103	0.00638	13.103	0.028312
13.104	0.129492	13.104	0.048779	13.104	0.005583	13.104	0.028781
13.105	0.129742	13.105	0.048171	13.105	0.005854	13.105	0.029492
13.106	0.129442	13.106	0.048379	13.106	0.006944	13.106	0.029742
13.107	0.129139	13.107	0.048313	13.107	0.0078	13.107	0.029442
13.108	0.128393	13.108	0.048288	13.108	0.008055	13.108	0.029139
13.109	0.128696	13.109	0.048003	13.109	0.008217	13.109	0.028393
13.11	0.129376	13.11	0.047825	13.11	0.00846	13.11	0.028696
13.111	0.128511	13.111	0.047654	13.111	0.008764	13.111	0.029376
13.112	0.127873	13.112	0.048392	13.112	0.008771	13.112	0.028511
13.113	0.128234	13.113	0.047962	13.113	0.008829	13.113	0.027873
13.114	0.12868	13.114	0.047671	13.114	0.009491	13.114	0.028234
13.115	0.129412	13.115	0.047575	13.115	0.009868	13.115	0.02868
13.116	0.12988	13.116	0.046724	13.116	0.010471	13.116	0.029412
13.117	0.129991	13.117	0.046902	13.117	0.010155	13.117	0.02988
13.118	0.130212	13.118	0.047052	13.118	0.011249	13.118	0.029991
13.119	0.130548	13.119	0.048646	13.119	0.011492	13.119	0.030212
13.12	0.130953	13.12	0.049438	13.12	0.011723	13.12	0.030548
13.121	0.131137	13.121	0.049926	13.121	0.01185	13.121	0.030953
13.122	0.13093	13.122	0.04983	13.122	0.011262	13.122	0.031137
13.123	0.130839	13.123	0.049081	13.123	0.010483	13.123	0.03093
13.124	0.130688	13.124	0.049403	13.124	0.010469	13.124	0.030839
13.125	0.130154	13.125	0.049237	13.125	0.010603	13.125	0.030688
13.126	0.129897	13.126	0.050301	13.126	0.01119	13.126	0.030154
13.127	0.130285	13.127	0.051796	13.127	0.012068	13.127	0.029897
13.128	0.130028	13.128	0.052493	13.128	0.012271	13.128	0.030285
13.129	0.129359	13.129	0.051811	13.129	0.012083	13.129	0.030028
13.13	0.129338	13.13	0.052549	13.13	0.011574	13.13	0.029359
13.131	0.12985	13.131	0.052331	13.131	0.010602	13.131	0.029338
13.132	0.130278	13.132	0.052922	13.132	0.010706	13.132	0.02985
13.133	0.130774	13.133	0.053836	13.133	0.010586	13.133	0.030278
13.134	0.131067	13.134	0.05359	13.134	0.010821	13.134	0.030774
13.135	0.131435	13.135	0.053134	13.135	0.010332	13.135	0.031067
13.136	0.131994	13.136	0.053243	13.136	0.010504	13.136	0.031435
13.137	0.132207	13.137	0.052994	13.137	0.011187	13.137	0.031994
13.138	0.132293	13.138	0.053601	13.138	0.011606	13.138	0.032207
13.139	0.132534	13.139	0.054925	13.139	0.012145	13.139	0.032293
13.14	0.133143	13.14	0.055641	13.14	0.013124	13.14	0.032534
13.141	0.132846	13.141	0.056362	13.141	0.013694	13.141	0.033143
13.142	0.132312	13.142	0.056416	13.142	0.013317	13.142	0.032846
13.143	0.132985	13.143	0.056739	13.143	0.012657	13.143	0.032312
13.144	0.13363	13.144	0.056004	13.144	0.013411	13.144	0.032985
13.145	0.133555	13.145	0.056526	13.145	0.013824	13.145	0.03363
13.146	0.133199	13.146	0.056786	13.146	0.013989	13.146	0.033555
13.147	0.133247	13.147	0.056095	13.147	0.013562	13.147	0.033199
13.148	0.133781	13.148	0.055833	13.148	0.013788	13.148	0.033247
13.149	0.134322	13.149	0.055977	13.149	0.012903	13.149	0.033781
13.15	0.134921	13.15	0.056766	13.15	0.013668	13.15	0.034322
13.151	0.135235	13.151	0.057879	13.151	0.012745	13.151	0.034921
13.152	0.134878	13.152	0.058031	13.152	0.013818	13.152	0.035235
13.153	0.134308	13.153	0.058324	13.153	0.013971	13.153	0.034878
13.154	0.134122	13.154	0.058089	13.154	0.015292	13.154	0.034308
13.155	0.134193	13.155	0.058302	13.155	0.015221	13.155	0.034122
13.156	0.134541	13.156	0.057855	13.156	0.015004	13.156	0.034193
13.157	0.134897	13.157	0.058113	13.157	0.014818	13.157	0.034541
13.158	0.13547	13.158	0.058555	13.158	0.015251	13.158	0.034897
13.159	0.135294	13.159	0.059601	13.159	0.01622	13.159	0.03547
13.16	0.135223	13.16	0.060302	13.16	0.015544	13.16	0.035294
13.161	0.136179	13.161	0.06057	13.161	0.014225	13.161	0.035223
13.162	0.136828	13.162	0.060359	13.162	0.013079	13.162	0.036179
13.163	0.136294	13.163	0.060218	13.163	0.013486	13.163	0.036828
13.164	0.136581	13.164	0.060289	13.164	0.013711	13.164	0.036294
13.165	0.136626	13.165	0.061128	13.165	0.013258	13.165	0.036581
13.166	0.13636	13.166	0.061185	13.166	0.012624	13.166	0.036626
13.167	0.135894	13.167	0.061837	13.167	0.012868	13.167	0.03636
13.168	0.135682	13.168	0.061358	13.168	0.011828	13.168	0.035894
13.169	0.136241	13.169	0.061122	13.169	0.011798	13.169	0.035682
13.17	0.136253	13.17	0.061688	13.17	0.011938	13.17	0.036241
13.171	0.135485	13.171	0.061484	13.171	0.011692	13.171	0.036253
13.172	0.134457	13.172	0.061474	13.172	0.012297	13.172	0.035485
13.173	0.133572	13.173	0.06149	13.173	0.013614	13.173	0.034457
13.174	0.133392	13.174	0.061171	13.174	0.013793	13.174	0.033572
13.175	0.133824	13.175	0.060671	13.175	0.014705	13.175	0.033392
13.176	0.134282	13.176	0.05971	13.176	0.01436	13.176	0.033824
13.177	0.133807	13.177	0.05893	13.177	0.013845	13.177	0.034282
13.178	0.134346	13.178	0.058537	13.178	0.014505	13.178	0.033807
13.179	0.134314	13.179	0.058909	13.179	0.015987	13.179	0.034346
13.18	0.134537	13.18	0.05895	13.18	0.016711	13.18	0.034314
13.181	0.134451	13.181	0.059775	13.181	0.017751	13.181	0.034537
13.182	0.134164	13.182	0.059778	13.182	0.017797	13.182	0.034451
13.183	0.134241	13.183	0.059488	13.183	0.018619	13.183	0.034164
13.184	0.133742	13.184	0.06006	13.184	0.018384	13.184	0.034241
13.185	0.133174	13.185	0.061132	13.185	0.018895	13.185	0.033742
13.186	0.132462	13.186	0.061364	13.186	0.019473	13.186	0.033174
13.187	0.132356	13.187	0.061117	13.187	0.0198	13.187	0.032462
13.188	0.132488	13.188	0.061708	13.188	0.019617	13.188	0.032356
13.189	0.132733	13.189	0.061967	13.189	0.020577	13.189	0.032488
13.19	0.133034	13.19	0.061503	13.19	0.020767	13.19	0.032733
13.191	0.133711	13.191	0.061422	13.191	0.020887	13.191	0.033034
13.192	0.134745	13.192	0.061772	13.192	0.021434	13.192	0.033711
13.193	0.134818	13.193	0.061687	13.193	0.022049	13.193	0.034745
13.194	0.135019	13.194	0.061631	13.194	0.020874	13.194	0.034818
13.195	0.135845	13.195	0.061011	13.195	0.021103	13.195	0.035019
13.196	0.13628	13.196	0.061112	13.196	0.021218	13.196	0.035845
13.197	0.136731	13.197	0.061649	13.197	0.021565	13.197	0.03628
13.198	0.136587	13.198	0.061535	13.198	0.022484	13.198	0.036731
13.199	0.136618	13.199	0.061581	13.199	0.024002	13.199	0.036587
13.2	0.137348	13.2	0.061196	13.2	0.023347	13.2	0.036618
13.201	0.137712	13.201	0.060918	13.201	0.024132	13.201	0.037348
13.202	0.138365	13.202	0.060838	13.202	0.022659	13.202	0.037712
13.203	0.13868	13.203	0.061103	13.203	0.022178	13.203	0.038365
13.204	0.139101	13.204	0.061154	13.204	0.021329	13.204	0.03868
13.205	0.139736	13.205	0.061401	13.205	0.021566	13.205	0.039101
13.206	0.140186	13.206	0.061609	13.206	0.02135	13.206	0.039736
13.207	0.140486	13.207	0.061476	13.207	0.021108	13.207	0.040186
13.208	0.140826	13.208	0.061306	13.208	0.022401	13.208	0.040486
13.209	0.141456	13.209	0.060474	13.209	0.021625	13.209	0.040826
13.21	0.141316	13.21	0.059987	13.21	0.021751	13.21	0.041456
13.211	0.140977	13.211	0.059616	13.211	0.022491	13.211	0.041316
13.212	0.140754	13.212	0.059496	13.212	0.023503	13.212	0.040977
13.213	0.140727	13.213	0.060791	13.213	0.024027	13.213	0.040754
13.214	0.139571	13.214	0.061441	13.214	0.023586	13.214	0.040727
13.215	0.138683	13.215	0.061114	13.215	0.023881	13.215	0.039571
13.216	0.138836	13.216	0.0613	13.216	0.023792	13.216	0.038683
13.217	0.139232	13.217	0.06157	13.217	0.024298	13.217	0.038836
13.218	0.139072	13.218	0.061918	13.218	0.025159	13.218	0.039232
13.219	0.13867	13.219	0.061701	13.219	0.025026	13.219	0.039072
13.22	0.138322	13.22	0.060833	13.22	0.025495	13.22	0.03867
13.221	0.138736	13.221	0.060821	13.221	0.025909	13.221	0.038322
13.222	0.139537	13.222	0.060902	13.222	0.026005	13.222	0.038736
13.223	0.140437	13.223	0.061363	13.223	0.024469	13.223	0.039537
13.224	0.139904	13.224	0.061791	13.224	0.025387	13.224	0.040437
13.225	0.139689	13.225	0.062396	13.225	0.025303	13.225	0.039904
13.226	0.139683	13.226	0.063067	13.226	0.025534	13.226	0.039689
13.227	0.140993	13.227	0.063244	13.227	0.025773	13.227	0.039683
13.228	0.14074	13.228	0.06292	13.228	0.025575	13.228	0.040993
13.229	0.140814	13.229	0.062363	13.229	0.024756	13.229	0.04074
13.23	0.141113	13.23	0.062173	13.23	0.024416	13.23	0.040814
13.231	0.141586	13.231	0.061671	13.231	0.025111	13.231	0.041113
13.232	0.141034	13.232	0.061387	13.232	0.025443	13.232	0.041586
13.233	0.140363	13.233	0.061658	13.233	0.025152	13.233	0.041034
13.234	0.141309	13.234	0.061249	13.234	0.024601	13.234	0.040363
13.235	0.141993	13.235	0.060121	13.235	0.023989	13.235	0.041309
13.236	0.142305	13.236	0.059296	13.236	0.023933	13.236	0.041993
13.237	0.142418	13.237	0.059676	13.237	0.023924	13.237	0.042305
13.238	0.142048	13.238	0.059887	13.238	0.02474	13.238	0.042418
13.239	0.141314	13.239	0.059653	13.239	0.023842	13.239	0.042048
13.24	0.140907	13.24	0.059968	13.24	0.023776	13.24	0.041314
13.241	0.140021	13.241	0.060027	13.241	0.023543	13.241	0.040907
13.241	0.138368	13.241	0.059736	13.241	0.023602	13.241	0.040021
13.242	0.138173	13.242	0.05984	13.242	0.024345	13.242	0.038368
13.243	0.13829	13.243	0.060582	13.243	0.024141	13.243	0.038173
13.244	0.137918	13.244	0.061578	13.244	0.023956	13.244	0.03829
13.245	0.137992	13.245	0.061729	13.245	0.023714	13.245	0.037918
13.246	0.137481	13.246	0.061558	13.246	0.023626	13.246	0.037992
13.247	0.137498	13.247	0.062378	13.247	0.023279	13.247	0.037481
13.248	0.136998	13.248	0.062728	13.248	0.022559	13.248	0.037498
13.249	0.135622	13.249	0.062599	13.249	0.022645	13.249	0.036998
13.25	0.135994	13.25	0.062156	13.25	0.022606	13.25	0.035622
13.251	0.134992	13.251	0.061836	13.251	0.022831	13.251	0.035994
13.252	0.134856	13.252	0.061487	13.252	0.022355	13.252	0.034992
13.253	0.134459	13.253	0.061526	13.253	0.022726	13.253	0.034856
13.254	0.134548	13.254	0.062047	13.254	0.021712	13.254	0.034459
13.255	0.133523	13.255	0.062267	13.255	0.020872	13.255	0.034548
13.256	0.132848	13.256	0.062149	13.256	0.021438	13.256	0.033523
13.257	0.132737	13.257	0.061934	13.257	0.020638	13.257	0.032848
13.258	0.132487	13.258	0.06256	13.258	0.020115	13.258	0.032737
13.259	0.131859	13.259	0.063121	13.259	0.019619	13.259	0.032487
13.26	0.131815	13.26	0.06358	13.26	0.018874	13.26	0.031859
13.261	0.132027	13.261	0.064013	13.261	0.019331	13.261	0.031815
13.262	0.132135	13.262	0.063506	13.262	0.018891	13.262	0.032027
13.263	0.132788	13.263	0.0633	13.263	0.019393	13.263	0.032135
13.264	0.13314	13.264	0.063725	13.264	0.018899	13.264	0.032788
13.265	0.133819	13.265	0.064132	13.265	0.019147	13.265	0.03314
13.266	0.133951	13.266	0.064191	13.266	0.019395	13.266	0.033819
13.267	0.133687	13.267	0.064076	13.267	0.018803	13.267	0.033951
13.268	0.134157	13.268	0.064581	13.268	0.018659	13.268	0.033687
13.269	0.133693	13.269	0.064643	13.269	0.017603	13.269	0.034157
13.27	0.133835	13.27	0.064624	13.27	0.017039	13.27	0.033693
13.271	0.134715	13.271	0.06479	13.271	0.016619	13.271	0.033835
13.272	0.134991	13.272	0.064437	13.272	0.01762	13.272	0.034715
13.273	0.136233	13.273	0.064209	13.273	0.017263	13.273	0.034991
13.274	0.135409	13.274	0.064429	13.274	0.017005	13.274	0.036233
13.275	0.135936	13.275	0.064808	13.275	0.015758	13.275	0.035409
13.276	0.136056	13.276	0.064767	13.276	0.015195	13.276	0.035936
13.277	0.136477	13.277	0.064872	13.277	0.014804	13.277	0.036056
13.278	0.136704	13.278	0.065849	13.278	0.015033	13.278	0.036477
13.279	0.136483	13.279	0.066454	13.279	0.014721	13.279	0.036704
13.28	0.135585	13.28	0.065963	13.28	0.014428	13.28	0.036483
13.281	0.136436	13.281	0.065523	13.281	0.014325	13.281	0.035585
13.282	0.137978	13.282	0.06524	13.282	0.014674	13.282	0.036436
13.283	0.136574	13.283	0.065816	13.283	0.014929	13.283	0.037978
13.284	0.135503	13.284	0.066888	13.284	0.014853	13.284	0.036574
13.285	0.135526	13.285	0.067464	13.285	0.014245	13.285	0.035503
13.286	0.135237	13.286	0.067305	13.286	0.014689	13.286	0.035526
13.287	0.135635	13.287	0.066988	13.287	0.014593	13.287	0.035237
13.288	0.136187	13.288	0.067092	13.288	0.014164	13.288	0.035635
13.289	0.1359	13.289	0.066978	13.289	0.014002	13.289	0.036187
13.29	0.136609	13.29	0.06681	13.29	0.014169	13.29	0.0359
13.291	0.137911	13.291	0.066586	13.291	0.014208	13.291	0.036609
13.292	0.138519	13.292	0.066782	13.292	0.013507	13.292	0.037911
13.293	0.138504	13.293	0.066565	13.293	0.014668	13.293	0.038519
13.294	0.138444	13.294	0.065972	13.294	0.015727	13.294	0.038504
13.295	0.137723	13.295	0.065688	13.295	0.016428	13.295	0.038444
13.296	0.137635	13.296	0.065488	13.296	0.016535	13.296	0.037723
13.297	0.137863	13.297	0.064831	13.297	0.016509	13.297	0.037635
13.298	0.137599	13.298	0.064827	13.298	0.016199	13.298	0.037863
13.299	0.13847	13.299	0.064663	13.299	0.016121	13.299	0.037599
13.3	0.137763	13.3	0.065039	13.3	0.016131	13.3	0.03847
13.301	0.138789	13.301	0.065421	13.301	0.016612	13.301	0.037763
13.302	0.139697	13.302	0.065178	13.302	0.017401	13.302	0.038789
13.303	0.140116	13.303	0.065335	13.303	0.017157	13.303	0.039697
13.304	0.139065	13.304	0.065525	13.304	0.017644	13.304	0.040116
13.305	0.140038	13.305	0.065512	13.305	0.018309	13.305	0.039065
13.306	0.140899	13.306	0.065693	13.306	0.017996	13.306	0.040038
13.307	0.140426	13.307	0.065938	13.307	0.01749	13.307	0.040899
13.308	0.140383	13.308	0.06579	13.308	0.018162	13.308	0.040426
13.309	0.141612	13.309	0.065405	13.309	0.019398	13.309	0.040383
13.31	0.141864	13.31	0.065384	13.31	0.019732	13.31	0.041612
13.311	0.141431	13.311	0.06499	13.311	0.019693	13.311	0.041864
13.312	0.14141	13.312	0.06453	13.312	0.020048	13.312	0.041431
13.313	0.140849	13.313	0.064995	13.313	0.01972	13.313	0.04141
13.314	0.141738	13.314	0.064792	13.314	0.019968	13.314	0.040849
13.315	0.141746	13.315	0.064685	13.315	0.020192	13.315	0.041738
13.316	0.141864	13.316	0.065021	13.316	0.019988	13.316	0.041746
13.317	0.14254	13.317	0.065228	13.317	0.02003	13.317	0.041864
13.318	0.142158	13.318	0.065597	13.318	0.020241	13.318	0.04254
13.319	0.142776	13.319	0.065993	13.319	0.020448	13.319	0.042158
13.32	0.143075	13.32	0.066442	13.32	0.021075	13.32	0.042776
13.321	0.142366	13.321	0.066514	13.321	0.021754	13.321	0.043075
13.322	0.141995	13.322	0.066944	13.322	0.021441	13.322	0.042366
13.323	0.141534	13.323	0.067157	13.323	0.02126	13.323	0.041995
13.324	0.141492	13.324	0.066611	13.324	0.021143	13.324	0.041534
13.325	0.1417	13.325	0.066005	13.325	0.022117	13.325	0.041492
13.326	0.141028	13.326	0.065502	13.326	0.022756	13.326	0.0417
13.327	0.140895	13.327	0.065033	13.327	0.023694	13.327	0.041028
13.328	0.141503	13.328	0.064231	13.328	0.024562	13.328	0.040895
13.329	0.142032	13.329	0.063547	13.329	0.0252	13.329	0.041503
13.33	0.142412	13.33	0.063313	13.33	0.025943	13.33	0.042032
13.331	0.143272	13.331	0.062985	13.331	0.02725	13.331	0.042412
13.332	0.141901	13.332	0.063517	13.332	0.027423	13.332	0.043272
13.333	0.142344	13.333	0.063221	13.333	0.027878	13.333	0.041901
13.334	0.14324	13.334	0.063639	13.334	0.028254	13.334	0.042344
13.335	0.143509	13.335	0.064475	13.335	0.02901	13.335	0.04324
13.336	0.143376	13.336	0.065236	13.336	0.028953	13.336	0.043509
13.337	0.142021	13.337	0.064473	13.337	0.028558	13.337	0.043376
13.338	0.141203	13.338	0.064471	13.338	0.029113	13.338	0.042021
13.339	0.141989	13.339	0.064786	13.339	0.029262	13.339	0.041203
13.34	0.142045	13.34	0.064172	13.34	0.029894	13.34	0.041989
13.341	0.142673	13.341	0.064357	13.341	0.029853	13.341	0.042045
13.342	0.141968	13.342	0.063958	13.342	0.029968	13.342	0.042673
13.343	0.142152	13.343	0.063358	13.343	0.029683	13.343	0.041968
13.344	0.140933	13.344	0.06197	13.344	0.028819	13.344	0.042152
13.345	0.141109	13.345	0.061538	13.345	0.027734	13.345	0.040933
13.346	0.141559	13.346	0.061595	13.346	0.027734	13.346	0.041109
13.347	0.14139	13.347	0.061839	13.347	0.028471	13.347	0.041559
13.348	0.14281	13.348	0.061163	13.348	0.028701	13.348	0.04139
13.349	0.14301	13.349	0.061894	13.349	0.028248	13.349	0.04281
13.35	0.143976	13.35	0.062194	13.35	0.028211	13.35	0.04301
13.351	0.143583	13.351	0.061856	13.351	0.027988	13.351	0.043976
13.352	0.143608	13.352	0.061848	13.352	0.027425	13.352	0.043583
13.353	0.143594	13.353	0.061823	13.353	0.027957	13.353	0.043608
13.354	0.144319	13.354	0.061605	13.354	0.028817	13.354	0.043594
13.355	0.144309	13.355	0.061416	13.355	0.028985	13.355	0.044319
13.356	0.143514	13.356	0.061278	13.356	0.02875	13.356	0.044309
13.357	0.14446	13.357	0.060642	13.357	0.02842	13.357	0.043514
13.358	0.143301	13.358	0.060943	13.358	0.027911	13.358	0.04446
13.359	0.142144	13.359	0.061319	13.359	0.027199	13.359	0.043301
13.36	0.142798	13.36	0.06095	13.36	0.027502	13.36	0.042144
13.361	0.143093	13.361	0.060315	13.361	0.027647	13.361	0.042798
13.362	0.143007	13.362	0.061219	13.362	0.027291	13.362	0.043093
13.363	0.143963	13.363	0.061126	13.363	0.02722	13.363	0.043007
13.364	0.142614	13.364	0.060701	13.364	0.027293	13.364	0.043963
13.365	0.141882	13.365	0.060021	13.365	0.027766	13.365	0.042614
13.366	0.141257	13.366	0.05904	13.366	0.02807	13.366	0.041882
13.367	0.141758	13.367	0.059154	13.367	0.028249	13.367	0.041257
13.368	0.142504	13.368	0.058501	13.368	0.028949	13.368	0.041758
13.369	0.142437	13.369	0.057882	13.369	0.029433	13.369	0.042504
13.37	0.14205	13.37	0.057333	13.37	0.029364	13.37	0.042437
13.371	0.142148	13.371	0.05692	13.371	0.029584	13.371	0.04205
13.372	0.142587	13.372	0.057257	13.372	0.030287	13.372	0.042148
13.373	0.142924	13.373	0.057317	13.373	0.030238	13.373	0.042587
13.374	0.143283	13.374	0.057341	13.374	0.029945	13.374	0.042924
13.375	0.143361	13.375	0.057639	13.375	0.029876	13.375	0.043283
13.376	0.143084	13.376	0.058098	13.376	0.029894	13.376	0.043361
13.377	0.143437	13.377	0.05866	13.377	0.029591	13.377	0.043084
13.378	0.143285	13.378	0.058773	13.378	0.028991	13.378	0.043437
13.379	0.143392	13.379	0.059719	13.379	0.028393	13.379	0.043285
13.38	0.143211	13.38	0.06068	13.38	0.027061	13.38	0.043392
13.381	0.142796	13.381	0.061406	13.381	0.025789	13.381	0.043211
13.382	0.143837	13.382	0.061376	13.382	0.025881	13.382	0.042796
13.383	0.144292	13.383	0.061802	13.383	0.026207	13.383	0.043837
13.384	0.144326	13.384	0.060968	13.384	0.026579	13.384	0.044292
13.385	0.144391	13.385	0.059892	13.385	0.026733	13.385	0.044326
13.386	0.144646	13.386	0.059671	13.386	0.026788	13.386	0.044391
13.387	0.145931	13.387	0.061129	13.387	0.02707	13.387	0.044646
13.388	0.14613	13.388	0.061088	13.388	0.027157	13.388	0.045931
13.389	0.145721	13.389	0.060417	13.389	0.027183	13.389	0.04613
13.39	0.145299	13.39	0.060263	13.39	0.026486	13.39	0.045721
13.391	0.145176	13.391	0.060798	13.391	0.025707	13.391	0.045299
13.392	0.145172	13.392	0.061002	13.392	0.024848	13.392	0.045176
13.393	0.145167	13.393	0.062189	13.393	0.02435	13.393	0.045172
13.394	0.145751	13.394	0.063461	13.394	0.024118	13.394	0.045167
13.395	0.145871	13.395	0.063809	13.395	0.024001	13.395	0.045751
13.396	0.145125	13.396	0.064224	13.396	0.023356	13.396	0.045871
13.397	0.144627	13.397	0.06454	13.397	0.022679	13.397	0.045125
13.398	0.144093	13.398	0.065225	13.398	0.022127	13.398	0.044627
13.399	0.144176	13.399	0.064882	13.399	0.022227	13.399	0.044093
13.4	0.144045	13.4	0.064306	13.4	0.021999	13.4	0.044176
13.401	0.143802	13.401	0.065092	13.401	0.021762	13.401	0.044045
13.402	0.143042	13.402	0.066046	13.402	0.021656	13.402	0.043802
13.403	0.142916	13.403	0.067288	13.403	0.020815	13.403	0.043042
13.404	0.143387	13.404	0.067753	13.404	0.020384	13.404	0.042916
13.405	0.143227	13.405	0.068141	13.405	0.020869	13.405	0.043387
13.406	0.142265	13.406	0.06773	13.406	0.021461	13.406	0.043227
13.407	0.142813	13.407	0.068543	13.407	0.021901	13.407	0.042265
13.408	0.143717	13.408	0.068638	13.408	0.02214	13.408	0.042813
13.409	0.144521	13.409	0.068155	13.409	0.022965	13.409	0.043717
13.41	0.144602	13.41	0.06912	13.41	0.022884	13.41	0.044521
13.411	0.144078	13.411	0.070074	13.411	0.022827	13.411	0.044602
13.412	0.145126	13.412	0.070285	13.412	0.023092	13.412	0.044078
13.413	0.145626	13.413	0.069594	13.413	0.022905	13.413	0.045126
13.414	0.146073	13.414	0.069781	13.414	0.023098	13.414	0.045626
13.415	0.146764	13.415	0.070025	13.415	0.023401	13.415	0.046073
13.416	0.147233	13.416	0.070561	13.416	0.023334	13.416	0.046764
13.417	0.146002	13.417	0.071061	13.417	0.023298	13.417	0.047233
13.418	0.144167	13.418	0.071566	13.418	0.023147	13.418	0.046002
13.419	0.143859	13.419	0.071779	13.419	0.023148	13.419	0.044167
13.42	0.143987	13.42	0.07155	13.42	0.023513	13.42	0.043859
13.421	0.143639	13.421	0.072046	13.421	0.023108	13.421	0.043987
13.422	0.142983	13.422	0.071891	13.422	0.022425	13.422	0.043639
13.423	0.142444	13.423	0.072157	13.423	0.022184	13.423	0.042983
13.424	0.142493	13.424	0.072633	13.424	0.022428	13.424	0.042444
13.425	0.142783	13.425	0.072344	13.425	0.022073	13.425	0.042493
13.426	0.143621	13.426	0.073152	13.426	0.022004	13.426	0.042783
13.427	0.143491	13.427	0.073494	13.427	0.022435	13.427	0.043621
13.428	0.143145	13.428	0.07369	13.428	0.022416	13.428	0.043491
13.429	0.142597	13.429	0.073058	13.429	0.022381	13.429	0.043145
13.43	0.142441	13.43	0.073161	13.43	0.022875	13.43	0.042597
13.431	0.142458	13.431	0.07427	13.431	0.02313	13.431	0.042441
13.432	0.141977	13.432	0.074553	13.432	0.022822	13.432	0.042458
13.433	0.141597	13.433	0.074181	13.433	0.02243	13.433	0.041977
13.434	0.141762	13.434	0.074572	13.434	0.021767	13.434	0.041597
13.435	0.141577	13.435	0.075238	13.435	0.021222	13.435	0.041762
13.436	0.141823	13.436	0.074829	13.436	0.020929	13.436	0.041577
13.437	0.141587	13.437	0.07472	13.437	0.020486	13.437	0.041823
13.438	0.142874	13.438	0.075415	13.438	0.020329	13.438	0.041587
13.439	0.142623	13.439	0.075707	13.439	0.020109	13.439	0.042874
13.44	0.142006	13.44	0.077366	13.44	0.019787	13.44	0.042623
13.441	0.141539	13.441	0.076965	13.441	0.019927	13.441	0.042006
13.442	0.140913	13.442	0.077354	13.442	0.021169	13.442	0.041539
13.443	0.140627	13.443	0.07674	13.443	0.022189	13.443	0.040913
13.444	0.141088	13.444	0.076586	13.444	0.022717	13.444	0.040627
13.445	0.14108	13.445	0.076792	13.445	0.023426	13.445	0.041088
13.446	0.141151	13.446	0.077261	13.446	0.024233	13.446	0.04108
13.447	0.140528	13.447	0.076965	13.447	0.02454	13.447	0.041151
13.448	0.139822	13.448	0.076116	13.448	0.024619	13.448	0.040528
13.449	0.138703	13.449	0.076583	13.449	0.025388	13.449	0.039822
13.45	0.13751	13.45	0.076174	13.45	0.025405	13.45	0.038703
13.451	0.137299	13.451	0.075908	13.451	0.025511	13.451	0.03751
13.452	0.137362	13.452	0.076225	13.452	0.026022	13.452	0.037299
13.453	0.13708	13.453	0.07559	13.453	0.026492	13.453	0.037362
13.454	0.136174	13.454	0.075119	13.454	0.026413	13.454	0.03708
13.455	0.136322	13.455	0.07541	13.455	0.02632	13.455	0.036174
13.456	0.137426	13.456	0.075656	13.456	0.026319	13.456	0.036322
13.457	0.137656	13.457	0.076734	13.457	0.026405	13.457	0.037426
13.458	0.136889	13.458	0.076802	13.458	0.026759	13.458	0.037656
13.459	0.136213	13.459	0.076848	13.459	0.025889	13.459	0.036889
13.46	0.135319	13.46	0.075873	13.46	0.025925	13.46	0.036213
13.461	0.135474	13.461	0.076051	13.461	0.025988	13.461	0.035319
13.462	0.13568	13.462	0.075142	13.462	0.025508	13.462	0.035474
13.463	0.134731	13.463	0.076008	13.463	0.025799	13.463	0.03568
13.464	0.134678	13.464	0.076729	13.464	0.025895	13.464	0.034731
13.465	0.134239	13.465	0.076585	13.465	0.0256	13.465	0.034678
13.466	0.134744	13.466	0.076586	13.466	0.024954	13.466	0.034239
13.467	0.135842	13.467	0.076139	13.467	0.024848	13.467	0.034744
13.468	0.137983	13.468	0.076235	13.468	0.02457	13.468	0.035842
13.469	0.138713	13.469	0.076665	13.469	0.023646	13.469	0.037983
13.47	0.138341	13.47	0.077928	13.47	0.022649	13.47	0.038713
13.471	0.138184	13.471	0.078754	13.471	0.022578	13.471	0.038341
13.472	0.138799	13.472	0.078275	13.472	0.02187	13.472	0.038184
13.473	0.139286	13.473	0.078647	13.473	0.021824	13.473	0.038799
13.474	0.139478	13.474	0.077781	13.474	0.021961	13.474	0.039286
13.475	0.139394	13.475	0.077586	13.475	0.021812	13.475	0.039478
13.476	0.139237	13.476	0.076595	13.476	0.02114	13.476	0.039394
13.477	0.139559	13.477	0.076743	13.477	0.020577	13.477	0.039237
13.478	0.140165	13.478	0.077149	13.478	0.020164	13.478	0.039559
13.479	0.14093	13.479	0.077334	13.479	0.020158	13.479	0.040165
13.48	0.141482	13.48	0.07698	13.48	0.020493	13.48	0.04093
13.481	0.141713	13.481	0.076048	13.481	0.020938	13.481	0.041482
13.482	0.141969	13.482	0.075821	13.482	0.021236	13.482	0.041713
13.483	0.142148	13.483	0.076106	13.483	0.021464	13.483	0.041969
13.484	0.142047	13.484	0.07584	13.484	0.021924	13.484	0.042148
13.485	0.142686	13.485	0.07477	13.485	0.022233	13.485	0.042047
13.486	0.14275	13.486	0.075555	13.486	0.022302	13.486	0.042686
13.487	0.142392	13.487	0.075944	13.487	0.022436	13.487	0.04275
13.488	0.141746	13.488	0.075239	13.488	0.02209	13.488	0.042392
13.489	0.141749	13.489	0.0757	13.489	0.02218	13.489	0.041746
13.49	0.142545	13.49	0.075434	13.49	0.022471	13.49	0.041749
13.491	0.143163	13.491	0.074945	13.491	0.022944	13.491	0.042545
13.492	0.14366	13.492	0.075482	13.492	0.02283	13.492	0.043163
13.493	0.144097	13.493	0.076225	13.493	0.021941	13.493	0.04366
13.494	0.144036	13.494	0.077133	13.494	0.021618	13.494	0.044097
13.495	0.143644	13.495	0.07796	13.495	0.021397	13.495	0.044036
13.496	0.143768	13.496	0.0778	13.496	0.021235	13.496	0.043644
13.497	0.14469	13.497	0.077994	13.497	0.02044	13.497	0.043768
13.498	0.145829	13.498	0.078931	13.498	0.020417	13.498	0.04469
13.499	0.147115	13.499	0.078746	13.499	0.019927	13.499	0.045829
13.5	0.148433	13.5	0.079072	13.5	0.020635	13.5	0.047115
13.501	0.149149	13.501	0.079511	13.501	0.021638	13.501	0.048433
13.502	0.149456	13.502	0.079204	13.502	0.021664	13.502	0.049149
13.503	0.149586	13.503	0.078843	13.503	0.021366	13.503	0.049456
13.504	0.150037	13.504	0.079339	13.504	0.021057	13.504	0.049586
13.505	0.150482	13.505	0.079211	13.505	0.020481	13.505	0.050037
13.506	0.150705	13.506	0.079454	13.506	0.020357	13.506	0.050482
13.507	0.150414	13.507	0.079518	13.507	0.020967	13.507	0.050705
13.508	0.150458	13.508	0.079368	13.508	0.021076	13.508	0.050414
13.509	0.151019	13.509	0.079493	13.509	0.021395	13.509	0.050458
13.51	0.1516	13.51	0.079822	13.51	0.021345	13.51	0.051019
13.511	0.151745	13.511	0.0791	13.511	0.021798	13.511	0.0516
13.512	0.151774	13.512	0.078995	13.512	0.021996	13.512	0.051745
13.513	0.151991	13.513	0.078922	13.513	0.021226	13.513	0.051774
13.514	0.152362	13.514	0.077717	13.514	0.020734	13.514	0.051991
13.515	0.153344	13.515	0.078261	13.515	0.021153	13.515	0.052362
13.516	0.153268	13.516	0.07871	13.516	0.021646	13.516	0.053344
13.517	0.152391	13.517	0.078166	13.517	0.022007	13.517	0.053268
13.518	0.151772	13.518	0.07814	13.518	0.021248	13.518	0.052391
13.519	0.152221	13.519	0.078447	13.519	0.021674	13.519	0.051772
13.52	0.153362	13.52	0.078368	13.52	0.023266	13.52	0.052221
13.521	0.15407	13.521	0.078539	13.521	0.023355	13.521	0.053362
13.522	0.154188	13.522	0.078945	13.522	0.023345	13.522	0.05407
13.523	0.154432	13.523	0.078444	13.523	0.023022	13.523	0.054188
13.524	0.154339	13.524	0.079176	13.524	0.022638	13.524	0.054432
13.525	0.154301	13.525	0.08067	13.525	0.022546	13.525	0.054339
13.526	0.154216	13.526	0.080874	13.526	0.023011	13.526	0.054301
13.527	0.154076	13.527	0.080796	13.527	0.023369	13.527	0.054216
13.528	0.153663	13.528	0.081106	13.528	0.023498	13.528	0.054076
13.529	0.153082	13.529	0.081277	13.529	0.023541	13.529	0.053663
13.53	0.152865	13.53	0.081133	13.53	0.023062	13.53	0.053082
13.531	0.153023	13.531	0.082181	13.531	0.023064	13.531	0.052865
13.532	0.152951	13.532	0.082158	13.532	0.022979	13.532	0.053023
13.533	0.152471	13.533	0.081464	13.533	0.022892	13.533	0.052951
13.534	0.152428	13.534	0.082092	13.534	0.023232	13.534	0.052471
13.535	0.152181	13.535	0.082645	13.535	0.022983	13.535	0.052428
13.536	0.151788	13.536	0.082572	13.536	0.022665	13.536	0.052181
13.537	0.152212	13.537	0.081581	13.537	0.022276	13.537	0.051788
13.538	0.15264	13.538	0.080903	13.538	0.022062	13.538	0.052212
13.539	0.153254	13.539	0.080227	13.539	0.02217	13.539	0.05264
13.54	0.153715	13.54	0.080066	13.54	0.022408	13.54	0.053254
13.541	0.153623	13.541	0.080809	13.541	0.022982	13.541	0.053715
13.542	0.153584	13.542	0.07971	13.542	0.022902	13.542	0.053623
13.543	0.153992	13.543	0.07905	13.543	0.022361	13.543	0.053584
13.544	0.153896	13.544	0.078982	13.544	0.022823	13.544	0.053992
13.545	0.154637	13.545	0.078349	13.545	0.022357	13.545	0.053896
13.546	0.15553	13.546	0.078048	13.546	0.022181	13.546	0.054637
13.547	0.156162	13.547	0.077973	13.547	0.022609	13.547	0.05553
13.548	0.156802	13.548	0.077418	13.548	0.022435	13.548	0.056162
13.549	0.156781	13.549	0.077464	13.549	0.022501	13.549	0.056802
13.55	0.156267	13.55	0.077713	13.55	0.022039	13.55	0.056781
13.551	0.156143	13.551	0.077679	13.551	0.021792	13.551	0.056267
13.552	0.156173	13.552	0.077287	13.552	0.020909	13.552	0.056143
13.553	0.156198	13.553	0.077266	13.553	0.020538	13.553	0.056173
13.554	0.156243	13.554	0.076265	13.554	0.021151	13.554	0.056198
13.555	0.155861	13.555	0.076077	13.555	0.021669	13.555	0.056243
13.556	0.155119	13.556	0.075681	13.556	0.02151	13.556	0.055861
13.557	0.154663	13.557	0.074755	13.557	0.020761	13.557	0.055119
13.558	0.154728	13.558	0.074533	13.558	0.020536	13.558	0.054663
13.559	0.154956	13.559	0.074698	13.559	0.020672	13.559	0.054728
13.56	0.154581	13.56	0.074552	13.56	0.020688	13.56	0.054956
13.561	0.154151	13.561	0.075485	13.561	0.020261	13.561	0.054581
13.562	0.153966	13.562	0.076303	13.562	0.02103	13.562	0.054151
13.563	0.153643	13.563	0.076585	13.563	0.022462	13.563	0.053966
13.564	0.153177	13.564	0.077209	13.564	0.023009	13.564	0.053643
13.565	0.152187	13.565	0.077408	13.565	0.021948	13.565	0.053177
13.566	0.152056	13.566	0.077624	13.566	0.022179	13.566	0.052187
13.567	0.153074	13.567	0.078072	13.567	0.021544	13.567	0.052056
13.568	0.153455	13.568	0.078245	13.568	0.022007	13.568	0.053074
13.569	0.152584	13.569	0.077203	13.569	0.021711	13.569	0.053455
13.57	0.151291	13.57	0.076527	13.57	0.02081	13.57	0.052584
13.571	0.151422	13.571	0.076044	13.571	0.020484	13.571	0.051291
13.572	0.152176	13.572	0.076014	13.572	0.02147	13.572	0.051422
13.573	0.15192	13.573	0.076963	13.573	0.022493	13.573	0.052176
13.574	0.152117	13.574	0.076822	13.574	0.022436	13.574	0.05192
13.575	0.152579	13.575	0.076881	13.575	0.022731	13.575	0.052117
13.576	0.152273	13.576	0.076879	13.576	0.023255	13.576	0.052579
13.577	0.151691	13.577	0.076913	13.577	0.022056	13.577	0.052273
13.578	0.151955	13.578	0.076951	13.578	0.022295	13.578	0.051691
13.579	0.152433	13.579	0.077078	13.579	0.021983	13.579	0.051955
13.58	0.152519	13.58	0.077684	13.58	0.022169	13.58	0.052433
13.581	0.152454	13.581	0.076999	13.581	0.021531	13.581	0.052519
13.582	0.152712	13.582	0.077115	13.582	0.021494	13.582	0.052454
13.583	0.153511	13.583	0.077401	13.583	0.021438	13.583	0.052712
13.584	0.154209	13.584	0.077357	13.584	0.020364	13.584	0.053511
13.585	0.154765	13.585	0.078246	13.585	0.019806	13.585	0.054209
13.586	0.155165	13.586	0.078237	13.586	0.020165	13.586	0.054765
13.587	0.155282	13.587	0.078638	13.587	0.019773	13.587	0.055165
13.588	0.155447	13.588	0.07944	13.588	0.020861	13.588	0.055282
13.589	0.154943	13.589	0.079507	13.589	0.02109	13.589	0.055447
13.59	0.155042	13.59	0.080349	13.59	0.021585	13.59	0.054943
13.591	0.155193	13.591	0.079653	13.591	0.021591	13.591	0.055042
13.592	0.155576	13.592	0.079508	13.592	0.021019	13.592	0.055193
13.593	0.15511	13.593	0.079287	13.593	0.022591	13.593	0.055576
13.594	0.155276	13.594	0.078836	13.594	0.02179	13.594	0.05511
13.595	0.155509	13.595	0.078255	13.595	0.022157	13.595	0.055276
13.596	0.155386	13.596	0.078421	13.596	0.022573	13.596	0.055509
13.597	0.155007	13.597	0.078486	13.597	0.022988	13.597	0.055386
13.598	0.153953	13.598	0.079083	13.598	0.023661	13.598	0.055007
13.599	0.15284	13.599	0.079582	13.599	0.024007	13.599	0.053953
13.6	0.152724	13.6	0.080057	13.6	0.024338	13.6	0.05284
13.601	0.152896	13.601	0.080296	13.601	0.023207	13.601	0.052724
13.602	0.152268	13.602	0.080492	13.602	0.02356	13.602	0.052896
13.603	0.15206	13.603	0.080389	13.603	0.024456	13.603	0.052268
13.604	0.152812	13.604	0.08072	13.604	0.024811	13.604	0.05206
13.605	0.153458	13.605	0.081265	13.605	0.025054	13.605	0.052812
13.606	0.154511	13.606	0.081083	13.606	0.024222	13.606	0.053458
13.607	0.155145	13.607	0.081296	13.607	0.02411	13.607	0.054511
13.608	0.155283	13.608	0.081441	13.608	0.024207	13.608	0.055145
13.609	0.154607	13.609	0.081304	13.609	0.023714	13.609	0.055283
13.61	0.154774	13.61	0.081141	13.61	0.023592	13.61	0.054607
13.611	0.155273	13.611	0.080872	13.611	0.023924	13.611	0.054774
13.612	0.155207	13.612	0.080647	13.612	0.024523	13.612	0.055273
13.613	0.155426	13.613	0.080153	13.613	0.023333	13.613	0.055207
13.614	0.155885	13.614	0.079992	13.614	0.023334	13.614	0.055426
13.615	0.156389	13.615	0.079854	13.615	0.023671	13.615	0.055885
13.616	0.156577	13.616	0.079555	13.616	0.023082	13.616	0.056389
13.617	0.155818	13.617	0.079227	13.617	0.02277	13.617	0.056577
13.618	0.155414	13.618	0.078812	13.618	0.022245	13.618	0.055818
13.619	0.155956	13.619	0.079048	13.619	0.022441	13.619	0.055414
13.62	0.15663	13.62	0.079384	13.62	0.022803	13.62	0.055956
13.621	0.156507	13.621	0.079286	13.621	0.022369	13.621	0.05663
13.622	0.155802	13.622	0.079259	13.622	0.021579	13.622	0.056507
13.623	0.155943	13.623	0.078512	13.623	0.02089	13.623	0.055802
13.624	0.155757	13.624	0.077937	13.624	0.021278	13.624	0.055943
13.625	0.155922	13.625	0.077185	13.625	0.021948	13.625	0.055757
13.626	0.155958	13.626	0.076559	13.626	0.022284	13.626	0.055922
13.627	0.156442	13.627	0.075979	13.627	0.022444	13.627	0.055958
13.628	0.157158	13.628	0.07574	13.628	0.022727	13.628	0.056442
13.629	0.157982	13.629	0.076105	13.629	0.02293	13.629	0.057158
13.63	0.158415	13.63	0.075541	13.63	0.024007	13.63	0.057982
13.631	0.158211	13.631	0.074511	13.631	0.024286	13.631	0.058415
13.632	0.157349	13.632	0.073974	13.632	0.023915	13.632	0.058211
13.633	0.156491	13.633	0.074046	13.633	0.023889	13.633	0.057349
13.634	0.156065	13.634	0.073589	13.634	0.023855	13.634	0.056491
13.635	0.155459	13.635	0.073184	13.635	0.025011	13.635	0.056065
13.636	0.155518	13.636	0.073123	13.636	0.024116	13.636	0.055459
13.637	0.155587	13.637	0.073045	13.637	0.025453	13.637	0.055518
13.638	0.155422	13.638	0.072962	13.638	0.025396	13.638	0.055587
13.639	0.154686	13.639	0.073611	13.639	0.024961	13.639	0.055422
13.64	0.153974	13.64	0.073762	13.64	0.02471	13.64	0.054686
13.641	0.152782	13.641	0.074576	13.641	0.024161	13.641	0.053974
13.642	0.152466	13.642	0.075453	13.642	0.023646	13.642	0.052782
13.643	0.152154	13.643	0.075941	13.643	0.022753	13.643	0.052466
13.644	0.152296	13.644	0.075908	13.644	0.02275	13.644	0.052154
13.645	0.151521	13.645	0.076437	13.645	0.022755	13.645	0.052296
13.646	0.151152	13.646	0.075791	13.646	0.022761	13.646	0.051521
13.647	0.151163	13.647	0.075286	13.647	0.022269	13.647	0.051152
13.648	0.150941	13.648	0.075026	13.648	0.022317	13.648	0.051163
13.649	0.151356	13.649	0.074462	13.649	0.022189	13.649	0.050941
13.65	0.151878	13.65	0.074118	13.65	0.021993	13.65	0.051356
13.651	0.151424	13.651	0.074308	13.651	0.022356	13.651	0.051878
13.652	0.152443	13.652	0.074882	13.652	0.022701	13.652	0.051424
13.652	0.153054	13.652	0.075447	13.652	0.022617	13.652	0.052443
13.653	0.151905	13.653	0.076132	13.653	0.022666	13.653	0.053054
13.654	0.152181	13.654	0.076049	13.654	0.022433	13.654	0.051905
13.655	0.151798	13.655	0.075972	13.655	0.022788	13.655	0.052181
13.656	0.151445	13.656	0.076352	13.656	0.023048	13.656	0.051798
13.657	0.152286	13.657	0.076276	13.657	0.022759	13.657	0.051445
13.658	0.152992	13.658	0.076642	13.658	0.02269	13.658	0.052286
13.659	0.153157	13.659	0.077067	13.659	0.022968	13.659	0.052992
13.66	0.152857	13.66	0.077215	13.66	0.023696	13.66	0.053157
13.661	0.152951	13.661	0.077481	13.661	0.02226	13.661	0.052857
13.662	0.152912	13.662	0.077756	13.662	0.023509	13.662	0.052951
13.663	0.153338	13.663	0.077694	13.663	0.023479	13.663	0.052912
13.664	0.15432	13.664	0.077842	13.664	0.023218	13.664	0.053338
13.665	0.154343	13.665	0.078109	13.665	0.023236	13.665	0.05432
13.666	0.154413	13.666	0.078388	13.666	0.02497	13.666	0.054343
13.667	0.155161	13.667	0.079021	13.667	0.025978	13.667	0.054413
13.668	0.155245	13.668	0.079449	13.668	0.02632	13.668	0.055161
13.669	0.155209	13.669	0.07976	13.669	0.025973	13.669	0.055245
13.67	0.15587	13.67	0.079911	13.67	0.026471	13.67	0.055209
13.671	0.1561	13.671	0.079911	13.671	0.0268	13.671	0.05587
13.672	0.155526	13.672	0.080125	13.672	0.027105	13.672	0.0561
13.673	0.155467	13.673	0.0806	13.673	0.027464	13.673	0.055526
13.674	0.155025	13.674	0.080919	13.674	0.027837	13.674	0.055467
13.675	0.155669	13.675	0.081529	13.675	0.02782	13.675	0.055025
13.676	0.15642	13.676	0.082276	13.676	0.028097	13.676	0.055669
13.677	0.156577	13.677	0.082727	13.677	0.028587	13.677	0.05642
13.678	0.155837	13.678	0.082108	13.678	0.028941	13.678	0.056577
13.679	0.155485	13.679	0.082039	13.679	0.029036	13.679	0.055837
13.68	0.155369	13.68	0.083216	13.68	0.029345	13.68	0.055485
13.681	0.156738	13.681	0.083825	13.681	0.029485	13.681	0.055369
13.682	0.156984	13.682	0.083379	13.682	0.030058	13.682	0.056738
13.683	0.156664	13.683	0.083629	13.683	0.031292	13.683	0.056984
13.684	0.156912	13.684	0.084164	13.684	0.032033	13.684	0.056664
13.685	0.156902	13.685	0.084067	13.685	0.032979	13.685	0.056912
13.686	0.157134	13.686	0.084225	13.686	0.032164	13.686	0.056902
13.687	0.157187	13.687	0.084716	13.687	0.031942	13.687	0.057134
13.688	0.158147	13.688	0.084732	13.688	0.032446	13.688	0.057187
13.689	0.15827	13.689	0.084361	13.689	0.032652	13.689	0.058147
13.69	0.159429	13.69	0.084714	13.69	0.032604	13.69	0.05827
13.691	0.160205	13.691	0.084991	13.691	0.032711	13.691	0.059429
13.692	0.161427	13.692	0.085235	13.692	0.033057	13.692	0.060205
13.693	0.161219	13.693	0.085836	13.693	0.033737	13.693	0.061427
13.694	0.161885	13.694	0.086613	13.694	0.034353	13.694	0.061219
13.695	0.163259	13.695	0.086927	13.695	0.034846	13.695	0.061885
13.696	0.163319	13.696	0.087419	13.696	0.035369	13.696	0.063259
13.697	0.164696	13.697	0.087982	13.697	0.035156	13.697	0.063319
13.698	0.164983	13.698	0.088125	13.698	0.03569	13.698	0.064696
13.699	0.165008	13.699	0.088379	13.699	0.03575	13.699	0.064983
13.7	0.165414	13.7	0.088334	13.7	0.036072	13.7	0.065008
13.701	0.164945	13.701	0.087899	13.701	0.036606	13.701	0.065414
13.702	0.16541	13.702	0.088145	13.702	0.03698	13.702	0.064945
13.703	0.166232	13.703	0.088398	13.703	0.036745	13.703	0.06541
13.704	0.16577	13.704	0.088363	13.704	0.037193	13.704	0.066232
13.705	0.165336	13.705	0.08847	13.705	0.037971	13.705	0.06577
13.706	0.165847	13.706	0.088483	13.706	0.038016	13.706	0.065336
13.707	0.164993	13.707	0.088526	13.707	0.038634	13.707	0.065847
13.708	0.165224	13.708	0.088101	13.708	0.039133	13.708	0.064993
13.709	0.165268	13.709	0.087908	13.709	0.039431	13.709	0.065224
13.71	0.166199	13.71	0.088192	13.71	0.038864	13.71	0.065268
13.711	0.166533	13.711	0.087965	13.711	0.038942	13.711	0.066199
13.712	0.166606	13.712	0.088288	13.712	0.03813	13.712	0.066533
13.713	0.167147	13.713	0.089186	13.713	0.037952	13.713	0.066606
13.714	0.166372	13.714	0.089683	13.714	0.038734	13.714	0.067147
13.715	0.166637	13.715	0.089949	13.715	0.03893	13.715	0.066372
13.716	0.167633	13.716	0.089828	13.716	0.038239	13.716	0.066637
13.717	0.167821	13.717	0.089544	13.717	0.037643	13.717	0.067633
13.718	0.167664	13.718	0.089217	13.718	0.038254	13.718	0.067821
13.719	0.168246	13.719	0.088635	13.719	0.039141	13.719	0.067664
13.72	0.167679	13.72	0.088929	13.72	0.039874	13.72	0.068246
13.721	0.167849	13.721	0.089839	13.721	0.039975	13.721	0.067679
13.722	0.168067	13.722	0.090034	13.722	0.040512	13.722	0.067849
13.723	0.168708	13.723	0.090267	13.723	0.040158	13.723	0.068067
13.724	0.169121	13.724	0.090938	13.724	0.039117	13.724	0.068708
13.725	0.168843	13.725	0.091244	13.725	0.039011	13.725	0.069121
13.726	0.168501	13.726	0.091092	13.726	0.039259	13.726	0.068843
13.727	0.168512	13.727	0.090391	13.727	0.03912	13.727	0.068501
13.728	0.168704	13.728	0.090391	13.728	0.03906	13.728	0.068512
13.729	0.169548	13.729	0.091336	13.729	0.038848	13.729	0.068704
13.73	0.170074	13.73	0.091475	13.73	0.038734	13.73	0.069548
13.731	0.169562	13.731	0.092139	13.731	0.03938	13.731	0.070074
13.732	0.171153	13.732	0.092139	13.732	0.03909	13.732	0.069562
13.733	0.171948	13.733	0.091663	13.733	0.03851	13.733	0.071153
13.734	0.171973	13.734	0.090855	13.734	0.037944	13.734	0.071948
13.735	0.173074	13.735	0.090843	13.735	0.038176	13.735	0.071973
13.736	0.172801	13.736	0.091217	13.736	0.038958	13.736	0.073074
13.737	0.172638	13.737	0.090824	13.737	0.039218	13.737	0.072801
13.738	0.17244	13.738	0.090973	13.738	0.039234	13.738	0.072638
13.739	0.172786	13.739	0.091046	13.739	0.039793	13.739	0.07244
13.74	0.172799	13.74	0.090935	13.74	0.040499	13.74	0.072786
13.741	0.172751	13.741	0.090726	13.741	0.041175	13.741	0.072799
13.742	0.172399	13.742	0.090485	13.742	0.041632	13.742	0.072751
13.743	0.172961	13.743	0.090252	13.743	0.041987	13.743	0.072399
13.744	0.172808	13.744	0.089853	13.744	0.042283	13.744	0.072961
13.745	0.172178	13.745	0.090075	13.745	0.042095	13.745	0.072808
13.746	0.172399	13.746	0.090789	13.746	0.042467	13.746	0.072178
13.747	0.172611	13.747	0.09049	13.747	0.043464	13.747	0.072399
13.748	0.173949	13.748	0.090351	13.748	0.043847	13.748	0.072611
13.749	0.174107	13.749	0.090444	13.749	0.043979	13.749	0.073949
13.75	0.174598	13.75	0.090014	13.75	0.044023	13.75	0.074107
13.751	0.174797	13.751	0.090082	13.751	0.043853	13.751	0.074598
13.752	0.174732	13.752	0.090439	13.752	0.043935	13.752	0.074797
13.753	0.175453	13.753	0.090712	13.753	0.044796	13.753	0.074732
13.754	0.175748	13.754	0.091286	13.754	0.044984	13.754	0.075453
13.755	0.176383	13.755	0.091449	13.755	0.045187	13.755	0.075748
13.756	0.177185	13.756	0.091588	13.756	0.045624	13.756	0.076383
13.757	0.177131	13.757	0.092094	13.757	0.045601	13.757	0.077185
13.758	0.178291	13.758	0.093053	13.758	0.044778	13.758	0.077131
13.759	0.1784	13.759	0.093426	13.759	0.044724	13.759	0.078291
13.76	0.178584	13.76	0.093404	13.76	0.045278	13.76	0.0784
13.761	0.178253	13.761	0.093213	13.761	0.045695	13.761	0.078584
13.762	0.177947	13.762	0.092967	13.762	0.045906	13.762	0.078253
13.763	0.177224	13.763	0.092933	13.763	0.045683	13.763	0.077947
13.764	0.176728	13.764	0.092759	13.764	0.044977	13.764	0.077224
13.765	0.176344	13.765	0.09256	13.765	0.046088	13.765	0.076728
13.766	0.176265	13.766	0.093017	13.766	0.047156	13.766	0.076344
13.767	0.176116	13.767	0.09396	13.767	0.047454	13.767	0.076265
13.768	0.177188	13.768	0.0946	13.768	0.047445	13.768	0.076116
13.769	0.177395	13.769	0.095787	13.769	0.047013	13.769	0.077188
13.77	0.178175	13.77	0.096618	13.77	0.046029	13.77	0.077395
13.771	0.17841	13.771	0.096912	13.771	0.046669	13.771	0.078175
13.772	0.178648	13.772	0.097423	13.772	0.046893	13.772	0.07841
13.773	0.178575	13.773	0.09816	13.773	0.047815	13.773	0.078648
13.774	0.178682	13.774	0.097319	13.774	0.049164	13.774	0.078575
13.775	0.179961	13.775	0.097811	13.775	0.049828	13.775	0.078682
13.776	0.180896	13.776	0.097846	13.776	0.050472	13.776	0.079961
13.777	0.181157	13.777	0.098912	13.777	0.05091	13.777	0.080896
13.778	0.180752	13.778	0.098498	13.778	0.0516	13.778	0.081157
13.779	0.180269	13.779	0.097871	13.779	0.051932	13.779	0.080752
13.78	0.180141	13.78	0.097319	13.78	0.051887	13.78	0.080269
13.781	0.179947	13.781	0.096401	13.781	0.052054	13.781	0.080141
13.782	0.17909	13.782	0.096835	13.782	0.052135	13.782	0.079947
13.783	0.179181	13.783	0.097198	13.783	0.052647	13.783	0.07909
13.784	0.179664	13.784	0.097598	13.784	0.053368	13.784	0.079181
13.785	0.178399	13.785	0.097879	13.785	0.053573	13.785	0.079664
13.786	0.178363	13.786	0.097882	13.786	0.053972	13.786	0.078399
13.787	0.179371	13.787	0.097994	13.787	0.054689	13.787	0.078363
13.788	0.180856	13.788	0.098022	13.788	0.055352	13.788	0.079371
13.789	0.180791	13.789	0.098524	13.789	0.055443	13.789	0.080856
13.79	0.181389	13.79	0.098222	13.79	0.054929	13.79	0.080791
13.791	0.181267	13.791	0.097953	13.791	0.054899	13.791	0.081389
13.792	0.181606	13.792	0.098321	13.792	0.055125	13.792	0.081267
13.793	0.182017	13.793	0.098413	13.793	0.054925	13.793	0.081606
13.794	0.18285	13.794	0.09876	13.794	0.054607	13.794	0.082017
13.795	0.183002	13.795	0.098592	13.795	0.054896	13.795	0.08285
13.796	0.183662	13.796	0.098552	13.796	0.054993	13.796	0.083002
13.797	0.182958	13.797	0.098438	13.797	0.05449	13.797	0.083662
13.798	0.182493	13.798	0.098894	13.798	0.054819	13.798	0.082958
13.799	0.182025	13.799	0.098871	13.799	0.055452	13.799	0.082493
13.8	0.182093	13.8	0.099591	13.8	0.055737	13.8	0.082025
13.801	0.18313	13.801	0.100184	13.801	0.056193	13.801	0.082093
13.802	0.183684	13.802	0.100158	13.802	0.056557	13.802	0.08313
13.803	0.184315	13.803	0.099372	13.803	0.056329	13.803	0.083684
13.804	0.184523	13.804	0.098907	13.804	0.056072	13.804	0.084315
13.805	0.184751	13.805	0.099294	13.805	0.056163	13.805	0.084523
13.806	0.184451	13.806	0.099892	13.806	0.056686	13.806	0.084751
13.807	0.185482	13.807	0.099292	13.807	0.0573	13.807	0.084451
13.808	0.185114	13.808	0.098856	13.808	0.058442	13.808	0.085482
13.809	0.185166	13.809	0.098944	13.809	0.059093	13.809	0.085114
13.81	0.184357	13.81	0.100047	13.81	0.058927	13.81	0.085166
13.811	0.184472	13.811	0.100496	13.811	0.058998	13.811	0.084357
13.812	0.184923	13.812	0.10074	13.812	0.059243	13.812	0.084472
13.813	0.185545	13.813	0.100587	13.813	0.059583	13.813	0.084923
13.814	0.185829	13.814	0.101466	13.814	0.060244	13.814	0.085545
13.815	0.186263	13.815	0.102123	13.815	0.059813	13.815	0.085829
13.816	0.187531	13.816	0.102937	13.816	0.058826	13.816	0.086263
13.817	0.187709	13.817	0.102352	13.817	0.058988	13.817	0.087531
13.818	0.187297	13.818	0.102253	13.818	0.059444	13.818	0.087709
13.819	0.187881	13.819	0.102316	13.819	0.059604	13.819	0.087297
13.82	0.188224	13.82	0.102086	13.82	0.059734	13.82	0.087881
13.821	0.188502	13.821	0.101378	13.821	0.059226	13.821	0.088224
13.822	0.188941	13.822	0.100617	13.822	0.058988	13.822	0.088502
13.823	0.189302	13.823	0.100446	13.823	0.058713	13.823	0.088941
13.824	0.18977	13.824	0.102052	13.824	0.05868	13.824	0.089302
13.825	0.189903	13.825	0.101951	13.825	0.058271	13.825	0.08977
13.826	0.189704	13.826	0.102537	13.826	0.05813	13.826	0.089903
13.827	0.188889	13.827	0.102238	13.827	0.058443	13.827	0.089704
13.828	0.189761	13.828	0.102633	13.828	0.057897	13.828	0.088889
13.829	0.189677	13.829	0.102962	13.829	0.057712	13.829	0.089761
13.83	0.190419	13.83	0.104018	13.83	0.057845	13.83	0.089677
13.831	0.191365	13.831	0.10401	13.831	0.057861	13.831	0.090419
13.832	0.191927	13.832	0.103593	13.832	0.058233	13.832	0.091365
13.833	0.192519	13.833	0.104329	13.833	0.058464	13.833	0.091927
13.834	0.192349	13.834	0.104689	13.834	0.057897	13.834	0.092519
13.835	0.193081	13.835	0.105035	13.835	0.057994	13.835	0.092349
13.836	0.19368	13.836	0.104537	13.836	0.058319	13.836	0.093081
13.837	0.19379	13.837	0.105196	13.837	0.057921	13.837	0.09368
13.838	0.193577	13.838	0.10556	13.838	0.05757	13.838	0.09379
13.839	0.194563	13.839	0.105634	13.839	0.057959	13.839	0.093577
13.84	0.194721	13.84	0.106403	13.84	0.058643	13.84	0.094563
13.841	0.194506	13.841	0.106519	13.841	0.059175	13.841	0.094721
13.842	0.194495	13.842	0.106632	13.842	0.059307	13.842	0.094506
13.843	0.193894	13.843	0.106879	13.843	0.059689	13.843	0.094495
13.844	0.194118	13.844	0.107109	13.844	0.059936	13.844	0.093894
13.845	0.194994	13.845	0.107918	13.845	0.060111	13.845	0.094118
13.846	0.195061	13.846	0.107959	13.846	0.060408	13.846	0.094994
13.847	0.197314	13.847	0.107977	13.847	0.060724	13.847	0.095061
13.848	0.196585	13.848	0.107464	13.848	0.06034	13.848	0.097314
13.849	0.196989	13.849	0.108047	13.849	0.060054	13.849	0.096585
13.85	0.197534	13.85	0.108015	13.85	0.06078	13.85	0.096989
13.851	0.196659	13.851	0.108443	13.851	0.060846	13.851	0.097534
13.852	0.195921	13.852	0.109239	13.852	0.060391	13.852	0.096659
13.853	0.19492	13.853	0.109921	13.853	0.060274	13.853	0.095921
13.854	0.195175	13.854	0.109506	13.854	0.060029	13.854	0.09492
13.855	0.195278	13.855	0.110088	13.855	0.060195	13.855	0.095175
13.856	0.195939	13.856	0.110393	13.856	0.060708	13.856	0.095278
13.857	0.195913	13.857	0.111001	13.857	0.060953	13.857	0.095939
13.858	0.195742	13.858	0.11174	13.858	0.060801	13.858	0.095913
13.859	0.196463	13.859	0.11188	13.859	0.060866	13.859	0.095742
13.86	0.197093	13.86	0.111067	13.86	0.061114	13.86	0.096463
13.861	0.197948	13.861	0.110802	13.861	0.061658	13.861	0.097093
13.862	0.198796	13.862	0.110801	13.862	0.062218	13.862	0.097948
13.863	0.199235	13.863	0.110563	13.863	0.063468	13.863	0.098796
13.864	0.199388	13.864	0.109712	13.864	0.064264	13.864	0.099235
13.865	0.19963	13.865	0.109624	13.865	0.06423	13.865	0.099388
13.866	0.19871	13.866	0.108441	13.866	0.064743	13.866	0.09963
13.867	0.198671	13.867	0.108427	13.867	0.065487	13.867	0.09871
13.868	0.199232	13.868	0.108572	13.868	0.065791	13.868	0.098671
13.869	0.199322	13.869	0.109204	13.869	0.066375	13.869	0.099232
13.87	0.199245	13.87	0.109622	13.87	0.067549	13.87	0.099322
13.871	0.199616	13.871	0.109925	13.871	0.068172	13.871	0.099245
13.872	0.199673	13.872	0.110957	13.872	0.068826	13.872	0.099616
13.873	0.200158	13.873	0.111522	13.873	0.069561	13.873	0.099673
13.874	0.200776	13.874	0.111361	13.874	0.069896	13.874	0.100158
13.875	0.200912	13.875	0.111269	13.875	0.070419	13.875	0.100776
13.876	0.201391	13.876	0.110953	13.876	0.071194	13.876	0.100912
13.877	0.202287	13.877	0.111027	13.877	0.071282	13.877	0.101391
13.878	0.202541	13.878	0.112292	13.878	0.07202	13.878	0.102287
13.879	0.203353	13.879	0.113623	13.879	0.072936	13.879	0.102541
13.88	0.20322	13.88	0.114142	13.88	0.073383	13.88	0.103353
13.881	0.202672	13.881	0.114231	13.881	0.073888	13.881	0.10322
13.882	0.202827	13.882	0.115516	13.882	0.074533	13.882	0.102672
13.883	0.202709	13.883	0.116472	13.883	0.075002	13.883	0.102827
13.884	0.203253	13.884	0.116949	13.884	0.075034	13.884	0.102709
13.885	0.20335	13.885	0.117263	13.885	0.075448	13.885	0.103253
13.886	0.203741	13.886	0.118027	13.886	0.075785	13.886	0.10335
13.887	0.204161	13.887	0.118524	13.887	0.075666	13.887	0.103741
13.888	0.203781	13.888	0.118777	13.888	0.077108	13.888	0.104161
13.889	0.204202	13.889	0.119157	13.889	0.076519	13.889	0.103781
13.89	0.204862	13.89	0.119344	13.89	0.07622	13.89	0.104202
13.891	0.204807	13.891	0.119732	13.891	0.076044	13.891	0.104862
13.892	0.205343	13.892	0.120278	13.892	0.076497	13.892	0.104807
13.893	0.206	13.893	0.120667	13.893	0.077105	13.893	0.105343
13.894	0.206216	13.894	0.120451	13.894	0.07796	13.894	0.106
13.895	0.205785	13.895	0.12067	13.895	0.078135	13.895	0.106216
13.896	0.205878	13.896	0.121733	13.896	0.07789	13.896	0.105785
13.897	0.2047	13.897	0.121975	13.897	0.07773	13.897	0.105878
13.898	0.205248	13.898	0.122461	13.898	0.077765	13.898	0.1047
13.899	0.205509	13.899	0.122289	13.899	0.07824	13.899	0.105248
13.9	0.205403	13.9	0.121748	13.9	0.078562	13.9	0.105509
13.901	0.205972	13.901	0.121851	13.901	0.078866	13.901	0.105403
13.902	0.206773	13.902	0.120753	13.902	0.079448	13.902	0.105972
13.903	0.207377	13.903	0.120831	13.903	0.080134	13.903	0.106773
13.904	0.207506	13.904	0.1218	13.904	0.081102	13.904	0.107377
13.905	0.207804	13.905	0.122057	13.905	0.082203	13.905	0.107506
13.906	0.208202	13.906	0.121834	13.906	0.081737	13.906	0.107804
13.907	0.208728	13.907	0.122729	13.907	0.081303	13.907	0.108202
13.908	0.209582	13.908	0.122391	13.908	0.082118	13.908	0.108728
13.909	0.209563	13.909	0.123103	13.909	0.081896	13.909	0.109582
13.91	0.209402	13.91	0.123361	13.91	0.08176	13.91	0.109563
13.911	0.209491	13.911	0.124079	13.911	0.081516	13.911	0.109402
13.912	0.209837	13.912	0.123687	13.912	0.082293	13.912	0.109491
13.913	0.209954	13.913	0.12408	13.913	0.082027	13.913	0.109837
13.914	0.210453	13.914	0.124833	13.914	0.082085	13.914	0.109954
13.915	0.210684	13.915	0.12518	13.915	0.08352	13.915	0.110453
13.916	0.21028	13.916	0.125872	13.916	0.08464	13.916	0.110684
13.917	0.210112	13.917	0.126408	13.917	0.084567	13.917	0.11028
13.918	0.209879	13.918	0.126559	13.918	0.084287	13.918	0.110112
13.919	0.209419	13.919	0.126357	13.919	0.084814	13.919	0.109879
13.92	0.209495	13.92	0.126122	13.92	0.085081	13.92	0.109419
13.921	0.209556	13.921	0.126836	13.921	0.085832	13.921	0.109495
13.922	0.20956	13.922	0.126423	13.922	0.085976	13.922	0.109556
13.923	0.209259	13.923	0.125596	13.923	0.086059	13.923	0.10956
13.924	0.208637	13.924	0.125843	13.924	0.086087	13.924	0.109259
13.925	0.20828	13.925	0.125933	13.925	0.085835	13.925	0.108637
13.926	0.208422	13.926	0.126383	13.926	0.085528	13.926	0.10828
13.927	0.208546	13.927	0.12693	13.927	0.08536	13.927	0.108422
13.928	0.208303	13.928	0.126208	13.928	0.085458	13.928	0.108546
13.929	0.207827	13.929	0.12604	13.929	0.085508	13.929	0.108303
13.93	0.20778	13.93	0.126188	13.93	0.086075	13.93	0.107827
13.931	0.207808	13.931	0.12739	13.931	0.086604	13.931	0.10778
13.932	0.208057	13.932	0.127705	13.932	0.087341	13.932	0.107808
13.933	0.207904	13.933	0.128719	13.933	0.087972	13.933	0.108057
13.934	0.207531	13.934	0.129463	13.934	0.08936	13.934	0.107904
13.935	0.207795	13.935	0.12972	13.935	0.089709	13.935	0.107531
13.936	0.207733	13.936	0.129595	13.936	0.089241	13.936	0.107795
13.937	0.207724	13.937	0.129417	13.937	0.089317	13.937	0.107733
13.938	0.208243	13.938	0.128764	13.938	0.088517	13.938	0.107724
13.939	0.208175	13.939	0.128554	13.939	0.08937	13.939	0.108243
13.94	0.207737	13.94	0.128269	13.94	0.089496	13.94	0.108175
13.941	0.208518	13.941	0.128455	13.941	0.089836	13.941	0.107737
13.942	0.209429	13.942	0.128795	13.942	0.090619	13.942	0.108518
13.943	0.209972	13.943	0.129313	13.943	0.090616	13.943	0.109429
13.944	0.210608	13.944	0.130536	13.944	0.09097	13.944	0.109972
13.945	0.211037	13.945	0.130882	13.945	0.090922	13.945	0.110608
13.946	0.21156	13.946	0.131039	13.946	0.091561	13.946	0.111037
13.947	0.212032	13.947	0.13075	13.947	0.091594	13.947	0.11156
13.948	0.212146	13.948	0.131206	13.948	0.092653	13.948	0.112032
13.949	0.212463	13.949	0.132406	13.949	0.093034	13.949	0.112146
13.95	0.212665	13.95	0.13394	13.95	0.093491	13.95	0.112463
13.951	0.212994	13.951	0.133611	13.951	0.09377	13.951	0.112665
13.952	0.212894	13.952	0.133377	13.952	0.094892	13.952	0.112994
13.953	0.213178	13.953	0.133209	13.953	0.094515	13.953	0.112894
13.954	0.213678	13.954	0.132978	13.954	0.094059	13.954	0.113178
13.955	0.213179	13.955	0.134297	13.955	0.093464	13.955	0.113678
13.956	0.212666	13.956	0.135052	13.956	0.093765	13.956	0.113179
13.957	0.212689	13.957	0.134449	13.957	0.094338	13.957	0.112666
13.958	0.213174	13.958	0.134242	13.958	0.094566	13.958	0.112689
13.959	0.213696	13.959	0.133867	13.959	0.095594	13.959	0.113174
13.96	0.214453	13.96	0.133739	13.96	0.096273	13.96	0.113696
13.961	0.215708	13.961	0.134176	13.961	0.096626	13.961	0.114453
13.962	0.216197	13.962	0.13506	13.962	0.095569	13.962	0.115708
13.963	0.216321	13.963	0.136001	13.963	0.096028	13.963	0.116197
13.964	0.216754	13.964	0.135897	13.964	0.096817	13.964	0.116321
13.965	0.217959	13.965	0.135766	13.965	0.096287	13.965	0.116754
13.966	0.219576	13.966	0.136321	13.966	0.095938	13.966	0.117959
13.967	0.220241	13.967	0.136354	13.967	0.096238	13.967	0.119576
13.968	0.220744	13.968	0.137235	13.968	0.097322	13.968	0.120241
13.969	0.221668	13.969	0.137543	13.969	0.097208	13.969	0.120744
13.97	0.222305	13.97	0.137841	13.97	0.097397	13.97	0.121668
13.971	0.222621	13.971	0.137787	13.971	0.097191	13.971	0.122305
13.972	0.223243	13.972	0.138865	13.972	0.097075	13.972	0.122621
13.973	0.224002	13.973	0.138985	13.973	0.097137	13.973	0.123243
13.974	0.224705	13.974	0.13846	13.974	0.097744	13.974	0.124002
13.975	0.224902	13.975	0.138848	13.975	0.097615	13.975	0.124705
13.976	0.224615	13.976	0.139258	13.976	0.098945	13.976	0.124902
13.977	0.224364	13.977	0.139052	13.977	0.100121	13.977	0.124615
13.978	0.224515	13.978	0.139903	13.978	0.100383	13.978	0.124364
13.979	0.225215	13.979	0.140797	13.979	0.100724	13.979	0.124515
13.98	0.22637	13.98	0.140989	13.98	0.101516	13.98	0.125215
13.981	0.227128	13.981	0.140572	13.981	0.102293	13.981	0.12637
13.982	0.227097	13.982	0.140191	13.982	0.10228	13.982	0.127128
13.983	0.227151	13.983	0.139933	13.983	0.102543	13.983	0.127097
13.984	0.22807	13.984	0.139452	13.984	0.102488	13.984	0.127151
13.985	0.228158	13.985	0.139567	13.985	0.102678	13.985	0.12807
13.986	0.228067	13.986	0.140524	13.986	0.103231	13.986	0.128158
13.987	0.228571	13.987	0.141509	13.987	0.10401	13.987	0.128067
13.988	0.228792	13.988	0.142501	13.988	0.104944	13.988	0.128571
13.989	0.229638	13.989	0.142849	13.989	0.105129	13.989	0.128792
13.99	0.230708	13.99	0.143383	13.99	0.105955	13.99	0.129638
13.991	0.231632	13.991	0.143702	13.991	0.105678	13.991	0.130708
13.992	0.232158	13.992	0.143892	13.992	0.10535	13.992	0.131632
13.993	0.232712	13.993	0.143538	13.993	0.105068	13.993	0.132158
13.994	0.23289	13.994	0.143617	13.994	0.104531	13.994	0.132712
13.995	0.232679	13.995	0.144074	13.995	0.104906	13.995	0.13289
13.996	0.232657	13.996	0.144244	13.996	0.105445	13.996	0.132679
13.997	0.232447	13.997	0.145197	13.997	0.106607	13.997	0.132657
13.998	0.232659	13.998	0.146137	13.998	0.10637	13.998	0.132447
13.999	0.23293	13.999	0.146047	13.999	0.106585	13.999	0.132659
14	0.233365	14	0.146618	14	0.106381	14	0.13293
14.001	0.234574	14.001	0.147404	14.001	0.107039	14.001	0.133365
14.002	0.23584	14.002	0.148985	14.002	0.107596	14.002	0.134574
14.003	0.236627	14.003	0.150661	14.003	0.109112	14.003	0.13584
14.004	0.236833	14.004	0.15196	14.004	0.110549	14.004	0.136627
14.005	0.237393	14.005	0.151307	14.005	0.111398	14.005	0.136833
14.006	0.237692	14.006	0.150836	14.006	0.111279	14.006	0.137393
14.007	0.237378	14.007	0.152081	14.007	0.111557	14.007	0.137692
14.008	0.236706	14.008	0.153212	14.008	0.111413	14.008	0.137378
14.009	0.236314	14.009	0.154343	14.009	0.111066	14.009	0.136706
14.01	0.235985	14.01	0.154662	14.01	0.111634	14.01	0.136314
14.011	0.235074	14.011	0.154223	14.011	0.11237	14.011	0.135985
14.012	0.234327	14.012	0.154941	14.012	0.113484	14.012	0.135074
14.013	0.234366	14.013	0.155225	14.013	0.113767	14.013	0.134327
14.014	0.234676	14.014	0.155418	14.014	0.113258	14.014	0.134366
14.015	0.234945	14.015	0.156098	14.015	0.11444	14.015	0.134676
14.016	0.234861	14.016	0.156618	14.016	0.114979	14.016	0.134945
14.017	0.235364	14.017	0.157441	14.017	0.11585	14.017	0.134861
14.018	0.235793	14.018	0.157206	14.018	0.116107	14.018	0.135364
14.019	0.235267	14.019	0.157957	14.019	0.116184	14.019	0.135793
14.02	0.235608	14.02	0.158493	14.02	0.11583	14.02	0.135267
14.021	0.235874	14.021	0.158692	14.021	0.116009	14.021	0.135608
14.022	0.235967	14.022	0.158435	14.022	0.117418	14.022	0.135874
14.023	0.236133	14.023	0.159507	14.023	0.118163	14.023	0.135967
14.024	0.236305	14.024	0.160048	14.024	0.117753	14.024	0.136133
14.025	0.236555	14.025	0.160186	14.025	0.118493	14.025	0.136305
14.026	0.236575	14.026	0.159842	14.026	0.118834	14.026	0.136555
14.027	0.23684	14.027	0.15997	14.027	0.118109	14.027	0.136575
14.028	0.237672	14.028	0.161129	14.028	0.118649	14.028	0.13684
14.029	0.237715	14.029	0.161829	14.029	0.119276	14.029	0.137672
14.03	0.237395	14.03	0.1615	14.03	0.119231	14.03	0.137715
14.031	0.238063	14.031	0.161821	14.031	0.118883	14.031	0.137395
14.032	0.239408	14.032	0.162067	14.032	0.119898	14.032	0.138063
14.033	0.2403	14.033	0.161932	14.033	0.119233	14.033	0.139408
14.034	0.24055	14.034	0.162039	14.034	0.119511	14.034	0.1403
14.035	0.240725	14.035	0.162219	14.035	0.119106	14.035	0.14055
14.036	0.241787	14.036	0.161602	14.036	0.118617	14.036	0.140725
14.037	0.241973	14.037	0.161309	14.037	0.119788	14.037	0.141787
14.038	0.24164	14.038	0.161361	14.038	0.119665	14.038	0.141973
14.039	0.241487	14.039	0.16164	14.039	0.121188	14.039	0.14164
14.04	0.241251	14.04	0.161733	14.04	0.121401	14.04	0.141487
14.041	0.241408	14.041	0.161689	14.041	0.122472	14.041	0.141251
14.042	0.241003	14.042	0.161769	14.042	0.123127	14.042	0.141408
14.043	0.240698	14.043	0.161725	14.043	0.124426	14.043	0.141003
14.044	0.240577	14.044	0.161124	14.044	0.124476	14.044	0.140698
14.045	0.241073	14.045	0.16041	14.045	0.125057	14.045	0.140577
14.046	0.241609	14.046	0.159864	14.046	0.12476	14.046	0.141073
14.047	0.241647	14.047	0.160131	14.047	0.124982	14.047	0.141609
14.048	0.24209	14.048	0.159959	14.048	0.125766	14.048	0.141647
14.049	0.242755	14.049	0.160104	14.049	0.126244	14.049	0.14209
14.05	0.243202	14.05	0.15927	14.05	0.126721	14.05	0.142755
14.051	0.242725	14.051	0.158659	14.051	0.126937	14.051	0.143202
14.052	0.242478	14.052	0.158222	14.052	0.127008	14.052	0.142725
14.053	0.242762	14.053	0.157605	14.053	0.125908	14.053	0.142478
14.054	0.243023	14.054	0.157235	14.054	0.125466	14.054	0.142762
14.055	0.243994	14.055	0.15697	14.055	0.125703	14.055	0.143023
14.056	0.245229	14.056	0.156824	14.056	0.125625	14.056	0.143994
14.057	0.24633	14.057	0.156798	14.057	0.126188	14.057	0.145229
14.058	0.246773	14.058	0.156826	14.058	0.12783	14.058	0.14633
14.059	0.247356	14.059	0.156474	14.059	0.127986	14.059	0.146773
14.06	0.248171	14.06	0.156871	14.06	0.128497	14.06	0.147356
14.061	0.249027	14.061	0.157664	14.061	0.129356	14.061	0.148171
14.062	0.249739	14.062	0.157601	14.062	0.129563	14.062	0.149027
14.062	0.250275	14.062	0.158057	14.062	0.12995	14.062	0.149739
14.063	0.25066	14.063	0.1585	14.063	0.131551	14.063	0.150275
14.064	0.250953	14.064	0.158504	14.064	0.132376	14.064	0.15066
14.065	0.250297	14.065	0.158138	14.065	0.132249	14.065	0.150953
14.066	0.250713	14.066	0.158191	14.066	0.132065	14.066	0.150297
14.067	0.250068	14.067	0.15859	14.067	0.132208	14.067	0.150713
14.068	0.250705	14.068	0.158078	14.068	0.133279	14.068	0.150068
14.069	0.250188	14.069	0.157917	14.069	0.134204	14.069	0.150705
14.07	0.250835	14.07	0.157841	14.07	0.134636	14.07	0.150188
14.071	0.251132	14.071	0.157234	14.071	0.134375	14.071	0.150835
14.072	0.252075	14.072	0.157113	14.072	0.134174	14.072	0.151132
14.073	0.252722	14.073	0.157081	14.073	0.13373	14.073	0.152075
14.074	0.253675	14.074	0.156644	14.074	0.133643	14.074	0.152722
14.075	0.254622	14.075	0.157137	14.075	0.133365	14.075	0.153675
14.076	0.255026	14.076	0.157259	14.076	0.134276	14.076	0.154622
14.077	0.254631	14.077	0.15646	14.077	0.134246	14.077	0.155026
14.078	0.254918	14.078	0.155799	14.078	0.13408	14.078	0.154631
14.079	0.255033	14.079	0.156253	14.079	0.134662	14.079	0.154918
14.08	0.255141	14.08	0.157043	14.08	0.134791	14.08	0.155033
14.081	0.254891	14.081	0.157421	14.081	0.133685	14.081	0.155141
14.082	0.254875	14.082	0.157867	14.082	0.133178	14.082	0.154891
14.083	0.255899	14.083	0.158056	14.083	0.133426	14.083	0.154875
14.084	0.256308	14.084	0.157965	14.084	0.134025	14.084	0.155899
14.085	0.256606	14.085	0.158786	14.085	0.134801	14.085	0.156308
14.086	0.256841	14.086	0.159751	14.086	0.134448	14.086	0.156606
14.087	0.257512	14.087	0.160131	14.087	0.135318	14.087	0.156841
14.088	0.258164	14.088	0.16035	14.088	0.135135	14.088	0.157512
14.089	0.258293	14.089	0.160277	14.089	0.134823	14.089	0.158164
14.09	0.257764	14.09	0.160854	14.09	0.134253	14.09	0.158293
14.091	0.257383	14.091	0.161509	14.091	0.134198	14.091	0.157764
14.092	0.257183	14.092	0.162123	14.092	0.133684	14.092	0.157383
14.093	0.257118	14.093	0.162707	14.093	0.133778	14.093	0.157183
14.094	0.257154	14.094	0.162817	14.094	0.133099	14.094	0.157118
14.095	0.257348	14.095	0.163013	14.095	0.133803	14.095	0.157154
14.096	0.258218	14.096	0.163255	14.096	0.133881	14.096	0.157348
14.097	0.258278	14.097	0.162809	14.097	0.133985	14.097	0.158218
14.098	0.258192	14.098	0.162145	14.098	0.133967	14.098	0.158278
14.099	0.258768	14.099	0.162421	14.099	0.13351	14.099	0.158192
14.1	0.25954	14.1	0.16275	14.1	0.132896	14.1	0.158768
14.101	0.260018	14.101	0.162801	14.101	0.132313	14.101	0.15954
14.102	0.260326	14.102	0.162757	14.102	0.132052	14.102	0.160018
14.103	0.260726	14.103	0.162578	14.103	0.132654	14.103	0.160326
14.104	0.260151	14.104	0.163597	14.104	0.13278	14.104	0.160726
14.105	0.25996	14.105	0.164606	14.105	0.133507	14.105	0.160151
14.106	0.259663	14.106	0.16449	14.106	0.133616	14.106	0.15996
14.107	0.259391	14.107	0.164344	14.107	0.132996	14.107	0.159663
14.108	0.259476	14.108	0.164892	14.108	0.133079	14.108	0.159391
14.109	0.259521	14.109	0.165524	14.109	0.133697	14.109	0.159476
14.11	0.260166	14.11	0.165843	14.11	0.13335	14.11	0.159521
14.111	0.261065	14.111	0.166023	14.111	0.133566	14.111	0.160166
14.112	0.261808	14.112	0.166057	14.112	0.133617	14.112	0.161065
14.113	0.262254	14.113	0.166647	14.113	0.133196	14.113	0.161808
14.114	0.2626	14.114	0.167251	14.114	0.132139	14.114	0.162254
14.115	0.263013	14.115	0.167486	14.115	0.132122	14.115	0.1626
14.116	0.262732	14.116	0.167472	14.116	0.132367	14.116	0.163013
14.117	0.263113	14.117	0.167437	14.117	0.132209	14.117	0.162732
14.118	0.263015	14.118	0.168349	14.118	0.13196	14.118	0.163113
14.119	0.263906	14.119	0.169165	14.119	0.132091	14.119	0.163015
14.12	0.263953	14.12	0.169638	14.12	0.132694	14.12	0.163906
14.121	0.264227	14.121	0.17011	14.121	0.133535	14.121	0.163953
14.122	0.264027	14.122	0.169912	14.122	0.134121	14.122	0.164227
14.123	0.263726	14.123	0.170336	14.123	0.134756	14.123	0.164027
14.124	0.263724	14.124	0.171482	14.124	0.135501	14.124	0.163726
14.125	0.263784	14.125	0.172182	14.125	0.135852	14.125	0.163724
14.126	0.264036	14.126	0.172322	14.126	0.135955	14.126	0.163784
14.127	0.26456	14.127	0.172367	14.127	0.136301	14.127	0.164036
14.128	0.265378	14.128	0.172402	14.128	0.13663	14.128	0.16456
14.129	0.266211	14.129	0.171543	14.129	0.136126	14.129	0.165378
14.13	0.265523	14.13	0.170868	14.13	0.135642	14.13	0.166211
14.131	0.265522	14.131	0.171305	14.131	0.135897	14.131	0.165523
14.132	0.265288	14.132	0.17182	14.132	0.135934	14.132	0.165522
14.133	0.264202	14.133	0.171499	14.133	0.135758	14.133	0.165288
14.134	0.264431	14.134	0.171745	14.134	0.135811	14.134	0.164202
14.135	0.264455	14.135	0.171685	14.135	0.136317	14.135	0.164431
14.136	0.26411	14.136	0.170982	14.136	0.13624	14.136	0.164455
14.137	0.26489	14.137	0.171791	14.137	0.13572	14.137	0.16411
14.138	0.264751	14.138	0.172273	14.138	0.134831	14.138	0.16489
14.139	0.263999	14.139	0.172645	14.139	0.135078	14.139	0.164751
14.14	0.264222	14.14	0.172618	14.14	0.135711	14.14	0.163999
14.141	0.264484	14.141	0.172504	14.141	0.135888	14.141	0.164222
14.142	0.264626	14.142	0.172235	14.142	0.136141	14.142	0.164484
14.143	0.264056	14.143	0.172485	14.143	0.136519	14.143	0.164626
14.144	0.264096	14.144	0.172822	14.144	0.137212	14.144	0.164056
14.145	0.263772	14.145	0.173576	14.145	0.137897	14.145	0.164096
14.146	0.264119	14.146	0.173663	14.146	0.138095	14.146	0.163772
14.147	0.264166	14.147	0.174332	14.147	0.13825	14.147	0.164119
14.148	0.264288	14.148	0.175191	14.148	0.139503	14.148	0.164166
14.149	0.264105	14.149	0.174888	14.149	0.140657	14.149	0.164288
14.15	0.263048	14.15	0.175285	14.15	0.141393	14.15	0.164105
14.151	0.2631	14.151	0.176152	14.151	0.142006	14.151	0.163048
14.152	0.262516	14.152	0.176575	14.152	0.143015	14.152	0.1631
14.153	0.261687	14.153	0.177147	14.153	0.142907	14.153	0.162516
14.154	0.262274	14.154	0.176892	14.154	0.142368	14.154	0.161687
14.155	0.262835	14.155	0.177059	14.155	0.142104	14.155	0.162274
14.156	0.262662	14.156	0.177148	14.156	0.141854	14.156	0.162835
14.157	0.263347	14.157	0.177096	14.157	0.141474	14.157	0.162662
14.158	0.263628	14.158	0.177293	14.158	0.141528	14.158	0.163347
14.159	0.26486	14.159	0.177089	14.159	0.142159	14.159	0.163628
14.16	0.264932	14.16	0.177038	14.16	0.142374	14.16	0.16486
14.161	0.264081	14.161	0.177911	14.161	0.141904	14.161	0.164932
14.162	0.263888	14.162	0.177896	14.162	0.141959	14.162	0.164081
14.163	0.263393	14.163	0.177153	14.163	0.141888	14.163	0.163888
14.164	0.262805	14.164	0.177374	14.164	0.142258	14.164	0.163393
14.165	0.262713	14.165	0.177872	14.165	0.142663	14.165	0.162805
14.166	0.263267	14.166	0.178035	14.166	0.142931	14.166	0.162713
14.167	0.264458	14.167	0.178159	14.167	0.143266	14.167	0.163267
14.168	0.266142	14.168	0.177734	14.168	0.143126	14.168	0.164458
14.169	0.266082	14.169	0.177245	14.169	0.142798	14.169	0.166142
14.17	0.265726	14.17	0.177546	14.17	0.142487	14.17	0.166082
14.171	0.265002	14.171	0.178321	14.171	0.142036	14.171	0.165726
14.172	0.266143	14.172	0.179652	14.172	0.141892	14.172	0.165002
14.173	0.266118	14.173	0.180544	14.173	0.14175	14.173	0.166143
14.174	0.266086	14.174	0.18032	14.174	0.141726	14.174	0.166118
14.175	0.265464	14.175	0.18054	14.175	0.141638	14.175	0.166086
14.176	0.265883	14.176	0.181854	14.176	0.141652	14.176	0.165464
14.177	0.266358	14.177	0.183254	14.177	0.141794	14.177	0.165883
14.178	0.266493	14.178	0.183426	14.178	0.142077	14.178	0.166358
14.179	0.26615	14.179	0.18412	14.179	0.142184	14.179	0.166493
14.18	0.266268	14.18	0.185717	14.18	0.1426	14.18	0.16615
14.181	0.266783	14.181	0.18623	14.181	0.142627	14.181	0.166268
14.182	0.267422	14.182	0.186742	14.182	0.143063	14.182	0.166783
14.183	0.26854	14.183	0.187842	14.183	0.143924	14.183	0.167422
14.184	0.268911	14.184	0.18837	14.184	0.144659	14.184	0.16854
14.185	0.269532	14.185	0.188339	14.185	0.144492	14.185	0.168911
14.186	0.270503	14.186	0.189241	14.186	0.144906	14.186	0.169532
14.187	0.27129	14.187	0.188864	14.187	0.145433	14.187	0.170503
14.188	0.27137	14.188	0.188548	14.188	0.14569	14.188	0.17129
14.189	0.273398	14.189	0.189256	14.189	0.145812	14.189	0.17137
14.19	0.273719	14.19	0.190042	14.19	0.146488	14.19	0.173398
14.191	0.275206	14.191	0.190761	14.191	0.147022	14.191	0.173719
14.192	0.275792	14.192	0.191307	14.192	0.146963	14.192	0.175206
14.193	0.277033	14.193	0.191509	14.193	0.1472	14.193	0.175792
14.194	0.27766	14.194	0.191587	14.194	0.146701	14.194	0.177033
14.195	0.279353	14.195	0.19138	14.195	0.14564	14.195	0.17766
14.196	0.279139	14.196	0.191324	14.196	0.145678	14.196	0.179353
14.197	0.280017	14.197	0.190865	14.197	0.145768	14.197	0.179139
14.198	0.280235	14.198	0.190628	14.198	0.144717	14.198	0.180017
14.199	0.2801	14.199	0.192246	14.199	0.144433	14.199	0.180235
14.2	0.281204	14.2	0.192209	14.2	0.145211	14.2	0.1801
14.201	0.281171	14.201	0.192165	14.201	0.145243	14.201	0.181204
14.202	0.281256	14.202	0.191802	14.202	0.145226	14.202	0.181171
14.203	0.281879	14.203	0.191905	14.203	0.145602	14.203	0.181256
14.204	0.281456	14.204	0.191382	14.204	0.145561	14.204	0.181879
14.205	0.279854	14.205	0.190569	14.205	0.145941	14.205	0.181456
14.206	0.280402	14.206	0.190727	14.206	0.147105	14.206	0.179854
14.207	0.280936	14.207	0.191361	14.207	0.147974	14.207	0.180402
14.208	0.281186	14.208	0.191825	14.208	0.148407	14.208	0.180936
14.209	0.280135	14.209	0.191716	14.209	0.148337	14.209	0.181186
14.21	0.280734	14.21	0.192181	14.21	0.148245	14.21	0.180135
14.211	0.282267	14.211	0.192083	14.211	0.149183	14.211	0.180734
14.212	0.281052	14.212	0.191967	14.212	0.149574	14.212	0.182267
14.213	0.281422	14.213	0.192338	14.213	0.1495	14.213	0.181052
14.214	0.282341	14.214	0.192171	14.214	0.149465	14.214	0.181422
14.215	0.282151	14.215	0.19156	14.215	0.149034	14.215	0.182341
14.216	0.282236	14.216	0.191847	14.216	0.149069	14.216	0.182151
14.217	0.281857	14.217	0.192489	14.217	0.14892	14.217	0.182236
14.218	0.280761	14.218	0.193528	14.218	0.148339	14.218	0.181857
14.219	0.280537	14.219	0.193593	14.219	0.14815	14.219	0.180761
14.22	0.281129	14.22	0.193139	14.22	0.148152	14.22	0.180537
14.221	0.281982	14.221	0.192227	14.221	0.148085	14.221	0.181129
14.222	0.281049	14.222	0.191815	14.222	0.148083	14.222	0.181982
14.223	0.281829	14.223	0.190879	14.223	0.148849	14.223	0.181049
14.224	0.282203	14.224	0.191558	14.224	0.150109	14.224	0.181829
14.225	0.282147	14.225	0.191393	14.225	0.150759	14.225	0.182203
14.226	0.282548	14.226	0.189799	14.226	0.150781	14.226	0.182147
14.227	0.282926	14.227	0.18936	14.227	0.151013	14.227	0.182548
14.228	0.282883	14.228	0.189601	14.228	0.150797	14.228	0.182926
14.229	0.28288	14.229	0.190286	14.229	0.150802	14.229	0.182883
14.23	0.283215	14.23	0.190012	14.23	0.151329	14.23	0.18288
14.231	0.283257	14.231	0.189703	14.231	0.151396	14.231	0.183215
14.232	0.283344	14.232	0.189348	14.232	0.151956	14.232	0.183257
14.233	0.282448	14.233	0.189181	14.233	0.152252	14.233	0.183344
14.234	0.281966	14.234	0.189166	14.234	0.151544	14.234	0.182448
14.235	0.282243	14.235	0.189507	14.235	0.151619	14.235	0.181966
14.236	0.282585	14.236	0.189164	14.236	0.152152	14.236	0.182243
14.237	0.28141	14.237	0.18876	14.237	0.151955	14.237	0.182585
14.238	0.281183	14.238	0.188957	14.238	0.152077	14.238	0.18141
14.239	0.280722	14.239	0.188795	14.239	0.152705	14.239	0.181183
14.24	0.279966	14.24	0.189049	14.24	0.152813	14.24	0.180722
14.241	0.279427	14.241	0.18814	14.241	0.152375	14.241	0.179966
14.242	0.279195	14.242	0.188061	14.242	0.152335	14.242	0.179427
14.243	0.279823	14.243	0.187436	14.243	0.15331	14.243	0.179195
14.244	0.279106	14.244	0.187677	14.244	0.15467	14.244	0.179823
14.245	0.277595	14.245	0.189032	14.245	0.155501	14.245	0.179106
14.246	0.27707	14.246	0.189152	14.246	0.155346	14.246	0.177595
14.247	0.276708	14.247	0.190481	14.247	0.155146	14.247	0.17707
14.248	0.277154	14.248	0.191788	14.248	0.15549	14.248	0.176708
14.249	0.277466	14.249	0.191602	14.249	0.155088	14.249	0.177154
14.25	0.277695	14.25	0.192064	14.25	0.154213	14.25	0.177466
14.251	0.277198	14.251	0.192847	14.251	0.154143	14.251	0.177695
14.252	0.27775	14.252	0.193386	14.252	0.154061	14.252	0.177198
14.253	0.278159	14.253	0.193668	14.253	0.153708	14.253	0.17775
14.254	0.278539	14.254	0.194913	14.254	0.154022	14.254	0.178159
14.255	0.279021	14.255	0.19556	14.255	0.154525	14.255	0.178539
14.256	0.279217	14.256	0.196145	14.256	0.154439	14.256	0.179021
14.257	0.278798	14.257	0.197283	14.257	0.154016	14.257	0.179217
14.258	0.278619	14.258	0.196156	14.258	0.153532	14.258	0.178798
14.259	0.279565	14.259	0.196345	14.259	0.153085	14.259	0.178619
14.26	0.278567	14.26	0.196889	14.26	0.153178	14.26	0.179565
14.261	0.277504	14.261	0.196446	14.261	0.153674	14.261	0.178567
14.262	0.279244	14.262	0.196586	14.262	0.153713	14.262	0.177504
14.263	0.279217	14.263	0.196742	14.263	0.153852	14.263	0.179244
14.264	0.278318	14.264	0.196329	14.264	0.154092	14.264	0.179217
14.265	0.278835	14.265	0.197055	14.265	0.154996	14.265	0.178318
14.266	0.278319	14.266	0.196697	14.266	0.155229	14.266	0.178835
14.267	0.278438	14.267	0.196167	14.267	0.15535	14.267	0.178319
14.268	0.278533	14.268	0.196066	14.268	0.156275	14.268	0.178438
14.269	0.279474	14.269	0.195725	14.269	0.157121	14.269	0.178533
14.27	0.278963	14.27	0.195824	14.27	0.157762	14.27	0.179474
14.271	0.278624	14.271	0.197111	14.271	0.158387	14.271	0.178963
14.272	0.278711	14.272	0.198091	14.272	0.159107	14.272	0.178624
14.273	0.278999	14.273	0.199012	14.273	0.159057	14.273	0.178711
14.274	0.278725	14.274	0.198539	14.274	0.158521	14.274	0.178999
14.275	0.279291	14.275	0.198702	14.275	0.158277	14.275	0.178725
14.276	0.278758	14.276	0.199899	14.276	0.158347	14.276	0.179291
14.277	0.278417	14.277	0.199991	14.277	0.158122	14.277	0.178758
14.278	0.27793	14.278	0.199621	14.278	0.157827	14.278	0.178417
14.279	0.277851	14.279	0.198958	14.279	0.158541	14.279	0.17793
14.28	0.277761	14.28	0.199328	14.28	0.158268	14.28	0.177851
14.281	0.277773	14.281	0.198465	14.281	0.158904	14.281	0.177761
14.282	0.277755	14.282	0.198587	14.282	0.159298	14.282	0.177773
14.283	0.277785	14.283	0.198952	14.283	0.158829	14.283	0.177755
14.284	0.277978	14.284	0.199502	14.284	0.158171	14.284	0.177785
14.285	0.277557	14.285	0.19907	14.285	0.157945	14.285	0.177978
14.286	0.276718	14.286	0.199779	14.286	0.157546	14.286	0.177557
14.287	0.276862	14.287	0.20018	14.287	0.158216	14.287	0.176718
14.288	0.2771	14.288	0.200113	14.288	0.159136	14.288	0.176862
14.289	0.277434	14.289	0.199731	14.289	0.159523	14.289	0.1771
14.29	0.278273	14.29	0.199674	14.29	0.159295	14.29	0.177434
14.291	0.278331	14.291	0.200168	14.291	0.159712	14.291	0.178273
14.292	0.278141	14.292	0.200763	14.292	0.160887	14.292	0.178331
14.293	0.277397	14.293	0.201278	14.293	0.160976	14.293	0.178141
14.294	0.278328	14.294	0.201684	14.294	0.160718	14.294	0.177397
14.295	0.278959	14.295	0.201628	14.295	0.160899	14.295	0.178328
14.296	0.280036	14.296	0.202237	14.296	0.161312	14.296	0.178959
14.297	0.280958	14.297	0.201767	14.297	0.162443	14.297	0.180036
14.298	0.281473	14.298	0.202323	14.298	0.162913	14.298	0.180958
14.299	0.28168	14.299	0.202469	14.299	0.163697	14.299	0.181473
14.3	0.282052	14.3	0.203621	14.3	0.164421	14.3	0.18168
14.301	0.283214	14.301	0.203575	14.301	0.164637	14.301	0.182052
14.302	0.283529	14.302	0.204361	14.302	0.165089	14.302	0.183214
14.303	0.283201	14.303	0.204491	14.303	0.166155	14.303	0.183529
14.304	0.283487	14.304	0.204573	14.304	0.167534	14.304	0.183201
14.305	0.284016	14.305	0.205233	14.305	0.168149	14.305	0.183487
14.306	0.284244	14.306	0.205941	14.306	0.167852	14.306	0.184016
14.307	0.283825	14.307	0.205797	14.307	0.168136	14.307	0.184244
14.308	0.283672	14.308	0.207036	14.308	0.1683	14.308	0.183825
14.309	0.282791	14.309	0.207946	14.309	0.168555	14.309	0.183672
14.31	0.282881	14.31	0.207871	14.31	0.168732	14.31	0.182791
14.311	0.283319	14.311	0.208378	14.311	0.168542	14.311	0.182881
14.312	0.282653	14.312	0.209326	14.312	0.168866	14.312	0.183319
14.313	0.282571	14.313	0.209256	14.313	0.169832	14.313	0.182653
14.314	0.282432	14.314	0.210072	14.314	0.170342	14.314	0.182571
14.315	0.282647	14.315	0.210752	14.315	0.169685	14.315	0.182432
14.316	0.284109	14.316	0.212271	14.316	0.17036	14.316	0.182647
14.317	0.284254	14.317	0.212577	14.317	0.16982	14.317	0.184109
14.318	0.283519	14.318	0.211522	14.318	0.169531	14.318	0.184254
14.319	0.282741	14.319	0.213142	14.319	0.169663	14.319	0.183519
14.32	0.283095	14.32	0.213887	14.32	0.169805	14.32	0.182741
14.321	0.283428	14.321	0.214081	14.321	0.170433	14.321	0.183095
14.322	0.284264	14.322	0.213509	14.322	0.171007	14.322	0.183428
14.323	0.284776	14.323	0.2134	14.323	0.170826	14.323	0.184264
14.324	0.284996	14.324	0.214831	14.324	0.170957	14.324	0.184776
14.325	0.285945	14.325	0.214906	14.325	0.17079	14.325	0.184996
14.326	0.286027	14.326	0.214415	14.326	0.171202	14.326	0.185945
14.327	0.286165	14.327	0.215064	14.327	0.171421	14.327	0.186027
14.328	0.28686	14.328	0.216988	14.328	0.172441	14.328	0.186165
14.329	0.287466	14.329	0.216891	14.329	0.172106	14.329	0.18686
14.33	0.287697	14.33	0.216242	14.33	0.172324	14.33	0.187466
14.331	0.28776	14.331	0.217647	14.331	0.171963	14.331	0.187697
14.332	0.287802	14.332	0.218047	14.332	0.172297	14.332	0.18776
14.333	0.288563	14.333	0.218317	14.333	0.172077	14.333	0.187802
14.334	0.288959	14.334	0.217475	14.334	0.17319	14.334	0.188563
14.335	0.28896	14.335	0.218347	14.335	0.174399	14.335	0.188959
14.336	0.289504	14.336	0.21853	14.336	0.175291	14.336	0.18896
14.337	0.28989	14.337	0.218728	14.337	0.17482	14.337	0.189504
14.338	0.290036	14.338	0.21807	14.338	0.174514	14.338	0.18989
14.339	0.289829	14.339	0.218865	14.339	0.173264	14.339	0.190036
14.34	0.289825	14.34	0.218737	14.34	0.173031	14.34	0.189829
14.341	0.290077	14.341	0.217675	14.341	0.173644	14.341	0.189825
14.342	0.290861	14.342	0.217932	14.342	0.17305	14.342	0.190077
14.343	0.291521	14.343	0.218453	14.343	0.172892	14.343	0.190861
14.344	0.291512	14.344	0.218916	14.344	0.173013	14.344	0.191521
14.345	0.292093	14.345	0.218184	14.345	0.173142	14.345	0.191512
14.346	0.291812	14.346	0.218749	14.346	0.173481	14.346	0.192093
14.347	0.291418	14.347	0.219629	14.347	0.172718	14.347	0.191812
14.348	0.292073	14.348	0.219314	14.348	0.17267	14.348	0.191418
14.349	0.291797	14.349	0.218654	14.349	0.17209	14.349	0.192073
14.35	0.291833	14.35	0.218215	14.35	0.171925	14.35	0.191797
14.351	0.291649	14.351	0.218002	14.351	0.171701	14.351	0.191833
14.352	0.291406	14.352	0.216965	14.352	0.17198	14.352	0.191649
14.353	0.291891	14.353	0.216731	14.353	0.172414	14.353	0.191406
14.354	0.291676	14.354	0.21747	14.354	0.17156	14.354	0.191891
14.355	0.291659	14.355	0.216992	14.355	0.170738	14.355	0.191676
14.356	0.292153	14.356	0.216797	14.356	0.170691	14.356	0.191659
14.357	0.292603	14.357	0.216871	14.357	0.170953	14.357	0.192153
14.358	0.293329	14.358	0.217232	14.358	0.172516	14.358	0.192603
14.359	0.293906	14.359	0.217634	14.359	0.172837	14.359	0.193329
14.36	0.294289	14.36	0.216918	14.36	0.172073	14.36	0.193906
14.361	0.294727	14.361	0.216603	14.361	0.172136	14.361	0.194289
14.362	0.29486	14.362	0.215839	14.362	0.172621	14.362	0.194727
14.363	0.29454	14.363	0.215964	14.363	0.172543	14.363	0.19486
14.364	0.295449	14.364	0.216401	14.364	0.172198	14.364	0.19454
14.365	0.295732	14.365	0.21615	14.365	0.172683	14.365	0.195449
14.366	0.295297	14.366	0.215337	14.366	0.172558	14.366	0.195732
14.367	0.295417	14.367	0.215447	14.367	0.173098	14.367	0.195297
14.368	0.295914	14.368	0.216284	14.368	0.173075	14.368	0.195417
14.369	0.296186	14.369	0.216887	14.369	0.173032	14.369	0.195914
14.37	0.296289	14.37	0.216685	14.37	0.172971	14.37	0.196186
14.371	0.296351	14.371	0.216824	14.371	0.171876	14.371	0.196289
14.372	0.295964	14.372	0.216823	14.372	0.170965	14.372	0.196351
14.373	0.295492	14.373	0.21699	14.373	0.17118	14.373	0.195964
14.374	0.295537	14.374	0.216506	14.374	0.170801	14.374	0.195492
14.375	0.295011	14.375	0.217243	14.375	0.170323	14.375	0.195537
14.376	0.295262	14.376	0.217894	14.376	0.170656	14.376	0.195011
14.377	0.295851	14.377	0.217175	14.377	0.171116	14.377	0.195262
14.378	0.296177	14.378	0.216448	14.378	0.170329	14.378	0.195851
14.379	0.295706	14.379	0.217551	14.379	0.170895	14.379	0.196177
14.38	0.296043	14.38	0.218644	14.38	0.171788	14.38	0.195706
14.381	0.296093	14.381	0.218749	14.381	0.171773	14.381	0.196043
14.382	0.295758	14.382	0.219436	14.382	0.171565	14.382	0.196093
14.383	0.295596	14.383	0.219354	14.383	0.171535	14.383	0.195758
14.384	0.295719	14.384	0.219493	14.384	0.171106	14.384	0.195596
14.385	0.295348	14.385	0.219563	14.385	0.170631	14.385	0.195719
14.386	0.294615	14.386	0.219324	14.386	0.170051	14.386	0.195348
14.387	0.294256	14.387	0.219451	14.387	0.170455	14.387	0.194615
14.388	0.294457	14.388	0.220154	14.388	0.170172	14.388	0.194256
14.389	0.294666	14.389	0.220838	14.389	0.171023	14.389	0.194457
14.39	0.294542	14.39	0.221799	14.39	0.172121	14.39	0.194666
14.391	0.294336	14.391	0.223486	14.391	0.171514	14.391	0.194542
14.392	0.294061	14.392	0.224069	14.392	0.171586	14.392	0.194336
14.393	0.2934	14.393	0.22392	14.393	0.171315	14.393	0.194061
14.394	0.2929	14.394	0.224161	14.394	0.171274	14.394	0.1934
14.395	0.292899	14.395	0.225651	14.395	0.172144	14.395	0.1929
14.396	0.292858	14.396	0.224998	14.396	0.172662	14.396	0.192899
14.397	0.292552	14.397	0.225388	14.397	0.172895	14.397	0.192858
14.398	0.291466	14.398	0.225264	14.398	0.172899	14.398	0.192552
14.399	0.291537	14.399	0.225546	14.399	0.173923	14.399	0.191466
14.4	0.292007	14.4	0.226012	14.4	0.173934	14.4	0.191537
14.401	0.292027	14.401	0.22694	14.401	0.17367	14.401	0.192007
14.402	0.292941	14.402	0.22853	14.402	0.173442	14.402	0.192027
14.403	0.293335	14.403	0.229621	14.403	0.171885	14.403	0.192941
14.404	0.293324	14.404	0.229834	14.404	0.173054	14.404	0.193335
14.405	0.293226	14.405	0.230043	14.405	0.173574	14.405	0.193324
14.406	0.292979	14.406	0.230148	14.406	0.174314	14.406	0.193226
14.407	0.293024	14.407	0.229837	14.407	0.174099	14.407	0.192979
14.408	0.292595	14.408	0.228924	14.408	0.173328	14.408	0.193024
14.409	0.292322	14.409	0.228688	14.409	0.173313	14.409	0.192595
14.41	0.291958	14.41	0.229613	14.41	0.174103	14.41	0.192322
14.411	0.291705	14.411	0.23011	14.411	0.173977	14.411	0.191958
14.412	0.292162	14.412	0.231005	14.412	0.174215	14.412	0.191705
14.413	0.293473	14.413	0.231415	14.413	0.173515	14.413	0.192162
14.414	0.293857	14.414	0.232117	14.414	0.173964	14.414	0.193473
14.415	0.294166	14.415	0.232546	14.415	0.173449	14.415	0.193857
14.416	0.295073	14.416	0.232626	14.416	0.173701	14.416	0.194166
14.417	0.295033	14.417	0.233183	14.417	0.174196	14.417	0.195073
14.418	0.294775	14.418	0.233375	14.418	0.174708	14.418	0.195033
14.419	0.294918	14.419	0.233247	14.419	0.173772	14.419	0.194775
14.42	0.295427	14.42	0.233226	14.42	0.173091	14.42	0.194918
14.421	0.295715	14.421	0.233597	14.421	0.173727	14.421	0.195427
14.422	0.296272	14.422	0.234784	14.422	0.174968	14.422	0.195715
14.423	0.296366	14.423	0.235594	14.423	0.174265	14.423	0.196272
14.424	0.295888	14.424	0.235923	14.424	0.174599	14.424	0.196366
14.425	0.295768	14.425	0.236185	14.425	0.175418	14.425	0.195888
14.426	0.295865	14.426	0.236386	14.426	0.175594	14.426	0.195768
14.427	0.295749	14.427	0.237749	14.427	0.17498	14.427	0.195865
14.428	0.295358	14.428	0.238096	14.428	0.176293	14.428	0.195749
14.429	0.295928	14.429	0.23825	14.429	0.176025	14.429	0.195358
14.43	0.296809	14.43	0.238324	14.43	0.175407	14.43	0.195928
14.431	0.297525	14.431	0.237631	14.431	0.17569	14.431	0.196809
14.432	0.29805	14.432	0.237673	14.432	0.175756	14.432	0.197525
14.433	0.297962	14.433	0.238527	14.433	0.176226	14.433	0.19805
14.434	0.298298	14.434	0.238995	14.434	0.176902	14.434	0.197962
14.435	0.299444	14.435	0.239753	14.435	0.17653	14.435	0.198298
14.436	0.299722	14.436	0.240503	14.436	0.176245	14.436	0.199444
14.437	0.299959	14.437	0.240817	14.437	0.176208	14.437	0.199722
14.438	0.299851	14.438	0.24158	14.438	0.176255	14.438	0.199959
14.439	0.298917	14.439	0.241141	14.439	0.176145	14.439	0.199851
14.44	0.298332	14.44	0.239867	14.44	0.175899	14.44	0.198917
14.441	0.298433	14.441	0.239559	14.441	0.176283	14.441	0.198332
14.442	0.298427	14.442	0.239144	14.442	0.176799	14.442	0.198433
14.443	0.298194	14.443	0.239518	14.443	0.176924	14.443	0.198427
14.444	0.298641	14.444	0.239779	14.444	0.176113	14.444	0.198194
14.445	0.298707	14.445	0.239548	14.445	0.174961	14.445	0.198641
14.446	0.298806	14.446	0.239815	14.446	0.173564	14.446	0.198707
14.447	0.299281	14.447	0.239459	14.447	0.173845	14.447	0.198806
14.448	0.299313	14.448	0.239119	14.448	0.173888	14.448	0.199281
14.449	0.298979	14.449	0.239553	14.449	0.173751	14.449	0.199313
14.45	0.298345	14.45	0.23819	14.45	0.174805	14.45	0.198979
14.451	0.298167	14.451	0.237004	14.451	0.175787	14.451	0.198345
14.452	0.297781	14.452	0.236331	14.452	0.176464	14.452	0.198167
14.453	0.297662	14.453	0.236207	14.453	0.177188	14.453	0.197781
14.454	0.298481	14.454	0.236255	14.454	0.176236	14.454	0.197662
14.455	0.299334	14.455	0.236634	14.455	0.175964	14.455	0.198481
14.456	0.299088	14.456	0.237398	14.456	0.175175	14.456	0.199334
14.457	0.29815	14.457	0.238126	14.457	0.175891	14.457	0.199088
14.458	0.298402	14.458	0.238469	14.458	0.176502	14.458	0.19815
14.459	0.299364	14.459	0.238293	14.459	0.176057	14.459	0.198402
14.46	0.300017	14.46	0.237942	14.46	0.176085	14.46	0.199364
14.461	0.300218	14.461	0.237919	14.461	0.176983	14.461	0.200017
14.462	0.299628	14.462	0.237576	14.462	0.176574	14.462	0.200218
14.463	0.299138	14.463	0.237398	14.463	0.176752	14.463	0.199628
14.464	0.298703	14.464	0.236591	14.464	0.177629	14.464	0.199138
14.465	0.298272	14.465	0.236528	14.465	0.179113	14.465	0.198703
14.466	0.297533	14.466	0.237288	14.466	0.178839	14.466	0.198272
14.467	0.297481	14.467	0.237346	14.467	0.178957	14.467	0.197533
14.468	0.297859	14.468	0.237555	14.468	0.180081	14.468	0.197481
14.469	0.298177	14.469	0.237318	14.469	0.180805	14.469	0.197859
14.47	0.298372	14.47	0.236854	14.47	0.181274	14.47	0.198177
14.471	0.298818	14.471	0.236563	14.471	0.181297	14.471	0.198372
14.472	0.2989	14.472	0.236014	14.472	0.180818	14.472	0.198818
14.473	0.297923	14.473	0.235944	14.473	0.181439	14.473	0.1989
14.473	0.297842	14.473	0.236257	14.473	0.181471	14.473	0.197923
14.474	0.298264	14.474	0.23667	14.474	0.180348	14.474	0.197842
14.475	0.298569	14.475	0.237009	14.475	0.180925	14.475	0.198264
14.476	0.299076	14.476	0.236081	14.476	0.180879	14.476	0.198569
14.477	0.299692	14.477	0.235681	14.477	0.180328	14.477	0.199076
14.478	0.299938	14.478	0.235636	14.478	0.180215	14.478	0.199692
14.479	0.299962	14.479	0.235337	14.479	0.180471	14.479	0.199938
14.48	0.300043	14.48	0.236403	14.48	0.180999	14.48	0.199962
14.481	0.300322	14.481	0.237426	14.481	0.181433	14.481	0.200043
14.482	0.301224	14.482	0.237062	14.482	0.182039	14.482	0.200322
14.483	0.301449	14.483	0.236882	14.483	0.182688	14.483	0.201224
14.484	0.301215	14.484	0.23709	14.484	0.18402	14.484	0.201449
14.485	0.301665	14.485	0.236274	14.485	0.184814	14.485	0.201215
14.486	0.301943	14.486	0.236249	14.486	0.184917	14.486	0.201665
14.487	0.302367	14.487	0.236382	14.487	0.185631	14.487	0.201943
14.488	0.303308	14.488	0.236734	14.488	0.186466	14.488	0.202367
14.489	0.304146	14.489	0.238166	14.489	0.186762	14.489	0.203308
14.49	0.304849	14.49	0.238924	14.49	0.187031	14.49	0.204146
14.491	0.305585	14.491	0.240089	14.491	0.186926	14.491	0.204849
14.492	0.306277	14.492	0.241354	14.492	0.18788	14.492	0.205585
14.493	0.307295	14.493	0.241403	14.493	0.188459	14.493	0.206277
14.494	0.307638	14.494	0.24153	14.494	0.189792	14.494	0.207295
14.495	0.308247	14.495	0.241927	14.495	0.190665	14.495	0.207638
14.496	0.308459	14.496	0.242431	14.496	0.190411	14.496	0.208247
14.497	0.308955	14.497	0.243252	14.497	0.19078	14.497	0.208459
14.498	0.309504	14.498	0.243678	14.498	0.190714	14.498	0.208955
14.499	0.309553	14.499	0.244802	14.499	0.190251	14.499	0.209504
14.5	0.310001	14.5	0.246304	14.5	0.189596	14.5	0.209553
14.501	0.310445	14.501	0.247141	14.501	0.189147	14.501	0.210001
14.502	0.310498	14.502	0.247312	14.502	0.189889	14.502	0.210445
14.503	0.309521	14.503	0.247127	14.503	0.189492	14.503	0.210498
14.504	0.308805	14.504	0.247323	14.504	0.189383	14.504	0.209521
14.505	0.309562	14.505	0.247675	14.505	0.190159	14.505	0.208805
14.506	0.310377	14.506	0.247896	14.506	0.19024	14.506	0.209562
14.507	0.310869	14.507	0.248407	14.507	0.189695	14.507	0.210377
14.508	0.31048	14.508	0.249049	14.508	0.189611	14.508	0.210869
14.509	0.310126	14.509	0.249078	14.509	0.19008	14.509	0.21048
14.51	0.310098	14.51	0.249163	14.51	0.189445	14.51	0.210126
14.511	0.310542	14.511	0.249804	14.511	0.188949	14.511	0.210098
14.512	0.310973	14.512	0.250224	14.512	0.188585	14.512	0.210542
14.513	0.311084	14.513	0.250534	14.513	0.187897	14.513	0.210973
14.514	0.31176	14.514	0.250599	14.514	0.186815	14.514	0.211084
14.515	0.312419	14.515	0.250822	14.515	0.187552	14.515	0.21176
14.516	0.312629	14.516	0.251866	14.516	0.187618	14.516	0.212419
14.517	0.313273	14.517	0.252733	14.517	0.187101	14.517	0.212629
14.518	0.313988	14.518	0.253655	14.518	0.188002	14.518	0.213273
14.519	0.314184	14.519	0.254723	14.519	0.188648	14.519	0.213988
14.52	0.313725	14.52	0.255679	14.52	0.188554	14.52	0.214184
14.521	0.313157	14.521	0.25568	14.521	0.188369	14.521	0.213725
14.522	0.313825	14.522	0.255625	14.522	0.188586	14.522	0.213157
14.523	0.31516	14.523	0.25601	14.523	0.189128	14.523	0.213825
14.524	0.315406	14.524	0.255824	14.524	0.190645	14.524	0.21516
14.525	0.315492	14.525	0.256218	14.525	0.190118	14.525	0.215406
14.526	0.315379	14.526	0.257434	14.526	0.190634	14.526	0.215492
14.527	0.314877	14.527	0.257758	14.527	0.190632	14.527	0.215379
14.528	0.314875	14.528	0.258051	14.528	0.190391	14.528	0.214877
14.529	0.314735	14.529	0.258905	14.529	0.190327	14.529	0.214875
14.53	0.314706	14.53	0.259132	14.53	0.190213	14.53	0.214735
14.531	0.315199	14.531	0.259038	14.531	0.19023	14.531	0.214706
14.532	0.315427	14.532	0.259291	14.532	0.190124	14.532	0.215199
14.533	0.315993	14.533	0.259781	14.533	0.189925	14.533	0.215427
14.534	0.316693	14.534	0.260175	14.534	0.189266	14.534	0.215993
14.535	0.316849	14.535	0.261031	14.535	0.189179	14.535	0.216693
14.536	0.317016	14.536	0.261332	14.536	0.189424	14.536	0.216849
14.537	0.316808	14.537	0.260998	14.537	0.189446	14.537	0.217016
14.538	0.316688	14.538	0.261321	14.538	0.189492	14.538	0.216808
14.539	0.316594	14.539	0.261596	14.539	0.189415	14.539	0.216688
14.54	0.316851	14.54	0.261396	14.54	0.189188	14.54	0.216594
14.541	0.316847	14.541	0.260584	14.541	0.1893	14.541	0.216851
14.542	0.316778	14.542	0.2598	14.542	0.189464	14.542	0.216847
14.543	0.315936	14.543	0.259744	14.543	0.190104	14.543	0.216778
14.544	0.31494	14.544	0.259693	14.544	0.189676	14.544	0.215936
14.545	0.313884	14.545	0.259598	14.545	0.189749	14.545	0.21494
14.546	0.313753	14.546	0.260133	14.546	0.190503	14.546	0.213884
14.547	0.314341	14.547	0.260687	14.547	0.190707	14.547	0.213753
14.548	0.314665	14.548	0.260799	14.548	0.190954	14.548	0.214341
14.549	0.315692	14.549	0.261497	14.549	0.191725	14.549	0.214665
14.55	0.315539	14.55	0.262181	14.55	0.192391	14.55	0.215692
14.551	0.31467	14.551	0.262583	14.551	0.192643	14.551	0.215539
14.552	0.314434	14.552	0.26343	14.552	0.192685	14.552	0.21467
14.553	0.31548	14.553	0.264519	14.553	0.194388	14.553	0.214434
14.554	0.316299	14.554	0.265159	14.554	0.195197	14.554	0.21548
14.555	0.316343	14.555	0.264955	14.555	0.194947	14.555	0.216299
14.556	0.317359	14.556	0.265098	14.556	0.194882	14.556	0.216343
14.557	0.317497	14.557	0.26589	14.557	0.195076	14.557	0.217359
14.558	0.318641	14.558	0.266753	14.558	0.195726	14.558	0.217497
14.559	0.319226	14.559	0.268036	14.559	0.195627	14.559	0.218641
14.56	0.320015	14.56	0.269739	14.56	0.195823	14.56	0.219226
14.561	0.320165	14.561	0.269874	14.561	0.196477	14.561	0.220015
14.562	0.32008	14.562	0.270143	14.562	0.196955	14.562	0.220165
14.563	0.319613	14.563	0.270845	14.563	0.197416	14.563	0.22008
14.564	0.319887	14.564	0.271093	14.564	0.197649	14.564	0.219613
14.565	0.318932	14.565	0.271516	14.565	0.197187	14.565	0.219887
14.566	0.318985	14.566	0.271395	14.566	0.196726	14.566	0.218932
14.567	0.318558	14.567	0.271221	14.567	0.196628	14.567	0.218985
14.568	0.317942	14.568	0.270486	14.568	0.196215	14.568	0.218558
14.569	0.317405	14.569	0.270618	14.569	0.195874	14.569	0.217942
14.57	0.317222	14.57	0.271128	14.57	0.19615	14.57	0.217405
14.571	0.317061	14.571	0.27213	14.571	0.196559	14.571	0.217222
14.572	0.316476	14.572	0.272873	14.572	0.19649	14.572	0.217061
14.573	0.316193	14.573	0.272571	14.573	0.196138	14.573	0.216476
14.574	0.315435	14.574	0.273045	14.574	0.195978	14.574	0.216193
14.575	0.315329	14.575	0.27323	14.575	0.195132	14.575	0.215435
14.576	0.314864	14.576	0.273322	14.576	0.19447	14.576	0.215329
14.577	0.315391	14.577	0.274401	14.577	0.194929	14.577	0.214864
14.578	0.315535	14.578	0.274827	14.578	0.195772	14.578	0.215391
14.579	0.314833	14.579	0.274848	14.579	0.196714	14.579	0.215535
14.58	0.315073	14.58	0.275442	14.58	0.197112	14.58	0.214833
14.581	0.314195	14.581	0.276552	14.581	0.197417	14.581	0.215073
14.582	0.31422	14.582	0.276692	14.582	0.197822	14.582	0.214195
14.583	0.31384	14.583	0.276902	14.583	0.198402	14.583	0.21422
14.584	0.313091	14.584	0.277885	14.584	0.198777	14.584	0.21384
14.585	0.313242	14.585	0.278161	14.585	0.199263	14.585	0.213091
14.586	0.314285	14.586	0.279174	14.586	0.199814	14.586	0.213242
14.587	0.314622	14.587	0.279905	14.587	0.199864	14.587	0.214285
14.588	0.315096	14.588	0.280427	14.588	0.200196	14.588	0.214622
14.589	0.316271	14.589	0.280567	14.589	0.201233	14.589	0.215096
14.59	0.316038	14.59	0.280995	14.59	0.201779	14.59	0.216271
14.591	0.316525	14.591	0.28218	14.591	0.201969	14.591	0.216038
14.592	0.31707	14.592	0.28278	14.592	0.201949	14.592	0.216525
14.593	0.317092	14.593	0.28328	14.593	0.20162	14.593	0.21707
14.594	0.317977	14.594	0.2837	14.594	0.201852	14.594	0.217092
14.595	0.318467	14.595	0.284628	14.595	0.202612	14.595	0.217977
14.596	0.31841	14.596	0.285179	14.596	0.202823	14.596	0.218467
14.597	0.318479	14.597	0.285073	14.597	0.20277	14.597	0.21841
14.598	0.318653	14.598	0.285626	14.598	0.202809	14.598	0.218479
14.599	0.318474	14.599	0.285358	14.599	0.202704	14.599	0.218653
14.6	0.319517	14.6	0.284676	14.6	0.203183	14.6	0.218474
14.601	0.319886	14.601	0.284176	14.601	0.204305	14.601	0.219517
14.602	0.320571	14.602	0.283906	14.602	0.20472	14.602	0.219886
14.603	0.320213	14.603	0.284502	14.603	0.204105	14.603	0.220571
14.604	0.319876	14.604	0.284208	14.604	0.203984	14.604	0.220213
14.605	0.320116	14.605	0.283691	14.605	0.204644	14.605	0.219876
14.606	0.319613	14.606	0.283181	14.606	0.205399	14.606	0.220116
14.607	0.320993	14.607	0.282699	14.607	0.206261	14.607	0.219613
14.608	0.320187	14.608	0.282143	14.608	0.206371	14.608	0.220993
14.609	0.320726	14.609	0.281464	14.609	0.206699	14.609	0.220187
14.61	0.32094	14.61	0.281481	14.61	0.2073	14.61	0.220726
14.611	0.32092	14.611	0.282476	14.611	0.207066	14.611	0.22094
14.612	0.320395	14.612	0.282803	14.612	0.207125	14.612	0.22092
14.613	0.321603	14.613	0.283118	14.613	0.207152	14.613	0.220395
14.614	0.321542	14.614	0.284451	14.614	0.207325	14.614	0.221603
14.615	0.322986	14.615	0.284987	14.615	0.20725	14.615	0.221542
14.616	0.323311	14.616	0.284897	14.616	0.207466	14.616	0.222986
14.617	0.322934	14.617	0.285345	14.617	0.208421	14.617	0.223311
14.618	0.322531	14.618	0.286157	14.618	0.209233	14.618	0.222934
14.619	0.322625	14.619	0.287119	14.619	0.209983	14.619	0.222531
14.62	0.322895	14.62	0.287424	14.62	0.210263	14.62	0.222625
14.621	0.323343	14.621	0.287628	14.621	0.21031	14.621	0.222895
14.622	0.324033	14.622	0.288101	14.622	0.210615	14.622	0.223343
14.623	0.324008	14.623	0.288932	14.623	0.211418	14.623	0.224033
14.624	0.324778	14.624	0.289064	14.624	0.211609	14.624	0.224008
14.625	0.325497	14.625	0.289423	14.625	0.212398	14.625	0.224778
14.626	0.325562	14.626	0.28958	14.626	0.213161	14.626	0.225497
14.627	0.325614	14.627	0.289729	14.627	0.213384	14.627	0.225562
14.628	0.325859	14.628	0.290144	14.628	0.213597	14.628	0.225614
14.629	0.32711	14.629	0.290284	14.629	0.213411	14.629	0.225859
14.63	0.326689	14.63	0.290084	14.63	0.213581	14.63	0.22711
14.631	0.327818	14.631	0.28897	14.631	0.213963	14.631	0.226689
14.632	0.327712	14.632	0.288528	14.632	0.214147	14.632	0.227818
14.633	0.327494	14.633	0.289448	14.633	0.213908	14.633	0.227712
14.634	0.328243	14.634	0.288796	14.634	0.213783	14.634	0.227494
14.635	0.327809	14.635	0.28914	14.635	0.214234	14.635	0.228243
14.636	0.32752	14.636	0.288376	14.636	0.214613	14.636	0.227809
14.637	0.327838	14.637	0.28868	14.637	0.215237	14.637	0.22752
14.638	0.32731	14.638	0.289553	14.638	0.215657	14.638	0.227838
14.639	0.326221	14.639	0.290587	14.639	0.215358	14.639	0.22731
14.64	0.326324	14.64	0.291876	14.64	0.215219	14.64	0.226221
14.641	0.325909	14.641	0.292225	14.641	0.215603	14.641	0.226324
14.642	0.325043	14.642	0.292558	14.642	0.215877	14.642	0.225909
14.643	0.32518	14.643	0.29339	14.643	0.216139	14.643	0.225043
14.644	0.325997	14.644	0.294264	14.644	0.21622	14.644	0.22518
14.645	0.326384	14.645	0.29474	14.645	0.215854	14.645	0.225997
14.646	0.326881	14.646	0.29525	14.646	0.215446	14.646	0.226384
14.647	0.326267	14.647	0.296279	14.647	0.215442	14.647	0.226881
14.648	0.325626	14.648	0.296782	14.648	0.215803	14.648	0.226267
14.649	0.325238	14.649	0.297155	14.649	0.216533	14.649	0.225626
14.65	0.323472	14.65	0.297807	14.65	0.2167	14.65	0.225238
14.651	0.323577	14.651	0.298751	14.651	0.216593	14.651	0.223472
14.652	0.322907	14.652	0.300347	14.652	0.216183	14.652	0.223577
14.653	0.322937	14.653	0.299865	14.653	0.216129	14.653	0.222907
14.654	0.324344	14.654	0.301015	14.654	0.216638	14.654	0.222937
14.655	0.324012	14.655	0.302352	14.655	0.217242	14.655	0.224344
14.656	0.323743	14.656	0.303772	14.656	0.217367	14.656	0.224012
14.657	0.32291	14.657	0.305033	14.657	0.217398	14.657	0.223743
14.658	0.323104	14.658	0.306062	14.658	0.218116	14.658	0.22291
14.659	0.322455	14.659	0.306898	14.659	0.219178	14.659	0.223104
14.66	0.321323	14.66	0.30821	14.66	0.219143	14.66	0.222455
14.661	0.321274	14.661	0.308195	14.661	0.219487	14.661	0.221323
14.662	0.322333	14.662	0.309163	14.662	0.220608	14.662	0.221274
14.663	0.322781	14.663	0.310404	14.663	0.221677	14.663	0.222333
14.664	0.322736	14.664	0.310689	14.664	0.222658	14.664	0.222781
14.665	0.321612	14.665	0.310429	14.665	0.223562	14.665	0.222736
14.666	0.321709	14.666	0.311168	14.666	0.224671	14.666	0.221612
14.667	0.323009	14.667	0.311341	14.667	0.225335	14.667	0.221709
14.668	0.325097	14.668	0.312132	14.668	0.226105	14.668	0.223009
14.669	0.325807	14.669	0.312876	14.669	0.226772	14.669	0.225097
14.67	0.326022	14.67	0.313202	14.67	0.227435	14.67	0.225807
14.671	0.325925	14.671	0.313943	14.671	0.228394	14.671	0.226022
14.672	0.326116	14.672	0.314714	14.672	0.229285	14.672	0.225925
14.673	0.325814	14.673	0.314852	14.673	0.229842	14.673	0.226116
14.674	0.326556	14.674	0.315195	14.674	0.230268	14.674	0.225814
14.675	0.326013	14.675	0.316427	14.675	0.231029	14.675	0.226556
14.676	0.326759	14.676	0.317271	14.676	0.231814	14.676	0.226013
14.677	0.326472	14.677	0.317886	14.677	0.232784	14.677	0.226759
14.678	0.326591	14.678	0.318357	14.678	0.233325	14.678	0.226472
14.679	0.32615	14.679	0.319857	14.679	0.233759	14.679	0.226591
14.68	0.327122	14.68	0.320769	14.68	0.234852	14.68	0.22615
14.681	0.326611	14.681	0.322038	14.681	0.235598	14.681	0.227122
14.682	0.326707	14.682	0.323778	14.682	0.236506	14.682	0.226611
14.683	0.326259	14.683	0.324206	14.683	0.238128	14.683	0.226707
14.684	0.326836	14.684	0.325732	14.684	0.239787	14.684	0.226259
14.685	0.327478	14.685	0.32607	14.685	0.240854	14.685	0.226836
14.686	0.326888	14.686	0.327315	14.686	0.241091	14.686	0.227478
14.687	0.326983	14.687	0.328916	14.687	0.241193	14.687	0.226888
14.688	0.326711	14.688	0.329698	14.688	0.24142	14.688	0.226983
14.689	0.3276	14.689	0.330214	14.689	0.241453	14.689	0.226711
14.69	0.327853	14.69	0.330312	14.69	0.242136	14.69	0.2276
14.691	0.327638	14.691	0.330961	14.691	0.242322	14.691	0.227853
14.692	0.328258	14.692	0.332217	14.692	0.242473	14.692	0.227638
14.693	0.329195	14.693	0.33327	14.693	0.24332	14.693	0.228258
14.694	0.339124	14.694	0.334075	14.694	0.243693	14.694	0.229195
14.695	0.339304	14.695	0.334471	14.695	0.244555	14.695	0.228057
14.696	0.340149	14.696	0.333675	14.696	0.245999	14.696	0.227327
14.697	0.341263	14.697	0.333253	14.697	0.247087	14.697	0.227644
14.698	0.356503	14.698	0.333818	14.698	0.24791	14.698	0.228626
14.699	0.357807	14.699	0.334915	14.699	0.248016	14.699	0.229742
14.7	0.367888	14.7	0.335875	14.7	0.248052	14.7	0.229892
14.701	0.368117	14.701	0.336911	14.701	0.248265	14.701	0.231141
14.702	0.369072	14.702	0.336595	14.702	0.248883	14.702	0.232052
14.703	0.368929	14.703	0.339124	14.703	0.250168	14.703	0.23255
14.704	0.369443	14.704	0.339304	14.704	0.250945	14.704	0.233849
14.705	0.369901	14.705	0.340149	14.705	0.251235	14.705	0.232854
14.706	0.369523	14.706	0.341263	14.706	0.251782	14.706	0.233006
14.707	0.37061	14.707	0.340782	14.707	0.252641	14.707	0.233593
14.708	0.37087	14.708	0.341534	14.708	0.25303	14.708	0.234114
14.709	0.371903	14.709	0.343555	14.709	0.253606	14.709	0.233712
14.71	0.373466	14.71	0.344186	14.71	0.254648	14.71	0.234536
14.711	0.374409	14.711	0.345146	14.711	0.256588	14.711	0.235324
14.712	0.375109	14.712	0.346426	14.712	0.257277	14.712	0.235259
14.713	0.375088	14.713	0.347047	14.713	0.257821	14.713	0.234572
14.714	0.374412	14.714	0.347946	14.714	0.257956	14.714	0.23453
14.715	0.375921	14.715	0.350315	14.715	0.259317	14.715	0.234543
14.716	0.376466	14.716	0.351456	14.716	0.260131	14.716	0.23449
14.717	0.376267	14.717	0.352497	14.717	0.260137	14.717	0.234108
14.718	0.376757	14.718	0.35238	14.718	0.259894	14.718	0.234355
14.719	0.376707	14.719	0.353303	14.719	0.260556	14.719	0.233149
14.72	0.377082	14.72	0.355224	14.72	0.260968	14.72	0.232336
14.721	0.377791	14.721	0.355683	14.721	0.261396	14.721	0.232378
14.722	0.377989	14.722	0.356503	14.722	0.261912	14.722	0.232844
14.723	0.377799	14.723	0.357807	14.723	0.26241	14.723	0.233385
14.724	0.378294	14.724	0.359294	14.724	0.263549	14.724	0.234163
14.725	0.378091	14.725	0.359857	14.725	0.264645	14.725	0.234579
14.726	0.377889	14.726	0.361215	14.726	0.265218	14.726	0.235544
14.727	0.37862	14.727	0.362141	14.727	0.264969	14.727	0.235844
14.728	0.380044	14.728	0.364018	14.728	0.265016	14.728	0.236839
14.729	0.381469	14.729	0.364706	14.729	0.26595	14.729	0.23649
14.73	0.381926	14.73	0.365707	14.73	0.265907	14.73	0.2369
14.731	0.38233	14.731	0.366467	14.731	0.265562	14.731	0.237554
14.732	0.382863	14.732	0.367731	14.732	0.265401	14.732	0.237844
14.733	0.383917	14.733	0.369516	14.733	0.265587	14.733	0.238107
14.734	0.384988	14.734	0.370173	14.734	0.265584	14.734	0.238908
14.735	0.384945	14.735	0.372385	14.735	0.265237	14.735	0.238411
14.736	0.385278	14.736	0.373331	14.736	0.265397	14.736	0.23896
14.737	0.385615	14.737	0.373988	14.737	0.266239	14.737	0.239611
14.738	0.385807	14.738	0.374263	14.738	0.266533	14.738	0.240002
14.739	0.386831	14.739	0.375241	14.739	0.267116	14.739	0.241931
14.74	0.387497	14.74	0.375163	14.74	0.267611	14.74	0.242516
14.741	0.387558	14.741	0.376508	14.741	0.269289	14.741	0.242603
14.742	0.388026	14.742	0.37786	14.742	0.271312	14.742	0.242607
14.743	0.387496	14.743	0.378569	14.743	0.272205	14.743	0.243168
14.744	0.388033	14.744	0.38006	14.744	0.273522	14.744	0.242894
14.745	0.389633	14.745	0.381504	14.745	0.273719	14.745	0.243522
14.746	0.390419	14.746	0.383435	14.746	0.273725	14.746	0.244691
14.747	0.391085	14.747	0.385737	14.747	0.273999	14.747	0.244688
14.748	0.391184	14.748	0.387276	14.748	0.275447	14.748	0.244797
14.749	0.391989	14.749	0.3894	14.749	0.276303	14.749	0.245057
14.75	0.393006	14.75	0.391044	14.75	0.277553	14.75	0.245453
14.751	0.394652	14.751	0.391783	14.751	0.278151	14.751	0.245796
14.752	0.396005	14.752	0.393872	14.752	0.278733	14.752	0.245986
14.753	0.396745	14.753	0.392895	14.753	0.27898	14.753	0.245668
14.754	0.396229	14.754	0.39403	14.754	0.279325	14.754	0.245665
14.755	0.3967	14.755	0.395896	14.755	0.27985	14.755	0.245892
14.756	0.398563	14.756	0.39672	14.756	0.280936	14.756	0.246133
14.757	0.39927	14.757	0.399165	14.757	0.281384	14.757	0.245828
14.758	0.400493	14.758	0.400502	14.758	0.282041	14.758	0.246047
14.759	0.400767	14.759	0.401701	14.759	0.282186	14.759	0.246969
14.76	0.401108	14.76	0.402892	14.76	0.282638	14.76	0.247097
14.761	0.401823	14.761	0.404692	14.761	0.282264	14.761	0.24704
14.762	0.402523	14.762	0.406949	14.762	0.282783	14.762	0.247938
14.763	0.403795	14.763	0.408234	14.763	0.283201	14.763	0.249085
14.764	0.405573	14.764	0.410038	14.764	0.28368	14.764	0.249637
14.765	0.406568	14.765	0.410694	14.765	0.283249	14.765	0.250577
14.766	0.40675	14.766	0.411869	14.766	0.283489	14.766	0.251758
14.767	0.407385	14.767	0.413777	14.767	0.285026	14.767	0.252217
14.768	0.408107	14.768	0.415964	14.768	0.2857	14.768	0.251652
14.769	0.40952	14.769	0.416487	14.769	0.28532	14.769	0.251805
14.77	0.409957	14.77	0.417048	14.77	0.286687	14.77	0.252276
14.771	0.410088	14.771	0.418786	14.771	0.287498	14.771	0.252762
14.772	0.4115	14.772	0.419268	14.772	0.287884	14.772	0.25318
14.773	0.412651	14.773	0.420193	14.773	0.288485	14.773	0.253823
14.774	0.413624	14.774	0.421498	14.774	0.288959	14.774	0.254048
14.775	0.414862	14.775	0.422797	14.775	0.288788	14.775	0.253744
14.776	0.416527	14.776	0.424122	14.776	0.290032	14.776	0.253108
14.777	0.418458	14.777	0.425787	14.777	0.291732	14.777	0.253095
14.778	0.419702	14.778	0.427543	14.778	0.292578	14.778	0.253489
14.779	0.420424	14.779	0.429163	14.779	0.292309	14.779	0.254078
14.78	0.421799	14.78	0.430958	14.78	0.293152	14.78	0.254602
14.781	0.423312	14.781	0.432882	14.781	0.294015	14.781	0.25426
14.782	0.424126	14.782	0.434243	14.782	0.294736	14.782	0.254025
14.783	0.424928	14.783	0.435323	14.783	0.294577	14.783	0.25435
14.784	0.425649	14.784	0.437235	14.784	0.295402	14.784	0.254332
14.785	0.426961	14.785	0.438247	14.785	0.295912	14.785	0.254585
14.786	0.428294	14.786	0.441052	14.786	0.297124	14.786	0.254004
14.787	0.430357	14.787	0.443652	14.787	0.297614	14.787	0.25396
14.788	0.432265	14.788	0.445866	14.788	0.298612	14.788	0.254342
14.789	0.433414	14.789	0.447328	14.789	0.299424	14.789	0.2536
14.79	0.43526	14.79	0.449986	14.79	0.300626	14.79	0.25391
14.791	0.437526	14.791	0.451554	14.791	0.300955	14.791	0.254384
14.792	0.439278	14.792	0.452989	14.792	0.301586	14.792	0.254953
14.793	0.441375	14.793	0.454789	14.793	0.301403	14.793	0.254722
14.794	0.442821	14.794	0.456715	14.794	0.302675	14.794	0.25512
14.795	0.443618	14.795	0.458038	14.795	0.304481	14.795	0.255909
14.796	0.444645	14.796	0.460784	14.796	0.30572	14.796	0.255638
14.797	0.4458	14.797	0.463129	14.797	0.306085	14.797	0.256018
14.798	0.446828	14.798	0.464487	14.798	0.306375	14.798	0.255647
14.799	0.447086	14.799	0.465391	14.799	0.306653	14.799	0.255163
14.8	0.447497	14.8	0.467337	14.8	0.306974	14.8	0.2557
14.801	0.448188	14.801	0.469778	14.801	0.30748	14.801	0.256334
14.802	0.449059	14.802	0.47159	14.802	0.307718	14.802	0.25726
14.803	0.451059	14.803	0.474685	14.803	0.309014	14.803	0.258448
14.804	0.453253	14.804	0.476948	14.804	0.30987	14.804	0.258259
14.805	0.455266	14.805	0.478638	14.805	0.310405	14.805	0.258639
14.806	0.457061	14.806	0.480189	14.806	0.310948	14.806	0.259355
14.807	0.459225	14.807	0.482775	14.807	0.311957	14.807	0.260203
14.808	0.4605	14.808	0.484841	14.808	0.312993	14.808	0.260428
14.809	0.461922	14.809	0.486864	14.809	0.31354	14.809	0.260371
14.81	0.463853	14.81	0.488229	14.81	0.313784	14.81	0.260939
14.811	0.465329	14.811	0.489831	14.811	0.314889	14.811	0.262457
14.812	0.46665	14.812	0.491205	14.812	0.314817	14.812	0.262598
14.813	0.467923	14.813	0.493101	14.813	0.315626	14.813	0.262199
14.814	0.469703	14.814	0.493775	14.814	0.316937	14.814	0.262052
14.815	0.471457	14.815	0.495262	14.815	0.318148	14.815	0.262148
14.816	0.473826	14.816	0.497556	14.816	0.31898	14.816	0.262566
14.817	0.476012	14.817	0.498773	14.817	0.319227	14.817	0.263704
14.818	0.477476	14.818	0.501075	14.818	0.321164	14.818	0.265092
14.819	0.478629	14.819	0.503504	14.819	0.323272	14.819	0.266278
14.82	0.480361	14.82	0.505795	14.82	0.32349	14.82	0.267766
14.821	0.481965	14.821	0.508516	14.821	0.324839	14.821	0.268873
14.822	0.483459	14.822	0.511123	14.822	0.325852	14.822	0.269547
14.823	0.48535	14.823	0.51467	14.823	0.328644	14.823	0.269959
14.824	0.486794	14.824	0.517111	14.824	0.329317	14.824	0.2705
14.825	0.488266	14.825	0.519336	14.825	0.330537	14.825	0.271829
14.826	0.489997	14.826	0.521379	14.826	0.330663	14.826	0.272988
14.827	0.49096	14.827	0.523125	14.827	0.330743	14.827	0.273641
14.828	0.491591	14.828	0.524608	14.828	0.332749	14.828	0.274108
14.829	0.491976	14.829	0.526009	14.829	0.334812	14.829	0.274222
14.83	0.492871	14.83	0.528196	14.83	0.335927	14.83	0.274853
14.831	0.494646	14.831	0.530378	14.831	0.336977	14.831	0.275674
14.832	0.495899	14.832	0.531914	14.832	0.338783	14.832	0.276133
14.833	0.496817	14.833	0.533939	14.833	0.340159	14.833	0.276207
14.834	0.497801	14.834	0.536026	14.834	0.341406	14.834	0.276925
14.835	0.499147	14.835	0.538128	14.835	0.342948	14.835	0.277879
14.836	0.50074	14.836	0.539961	14.836	0.344133	14.836	0.278794
14.837	0.501242	14.837	0.542504	14.837	0.345391	14.837	0.279866
14.838	0.501459	14.838	0.544495	14.838	0.347548	14.838	0.280413
14.839	0.5021	14.839	0.547124	14.839	0.349058	14.839	0.280686
14.84	0.502544	14.84	0.549449	14.84	0.350942	14.84	0.280744
14.841	0.502716	14.841	0.551605	14.841	0.351877	14.841	0.280977
14.842	0.503124	14.842	0.554041	14.842	0.351284	14.842	0.281363
14.843	0.504322	14.843	0.556306	14.843	0.353071	14.843	0.28273
14.844	0.505696	14.844	0.558629	14.844	0.353956	14.844	0.283767
14.845	0.506737	14.845	0.561924	14.845	0.355863	14.845	0.284527
14.846	0.507742	14.846	0.564561	14.846	0.357296	14.846	0.28581
14.847	0.509095	14.847	0.566707	14.847	0.359329	14.847	0.286362
14.848	0.510757	14.848	0.569201	14.848	0.360561	14.848	0.287435
14.849	0.512503	14.849	0.572299	14.849	0.362744	14.849	0.288731
14.85	0.513958	14.85	0.574742	14.85	0.364324	14.85	0.289053
14.851	0.515627	14.851	0.576871	14.851	0.366402	14.851	0.289302
14.852	0.517347	14.852	0.57887	14.852	0.368948	14.852	0.289262
14.853	0.518548	14.853	0.580343	14.853	0.370666	14.853	0.289672
14.854	0.519292	14.854	0.58258	14.854	0.372567	14.854	0.291076
14.855	0.520668	14.855	0.585438	14.855	0.374271	14.855	0.291786
14.856	0.521924	14.856	0.588686	14.856	0.375815	14.856	0.292591
14.857	0.522206	14.857	0.590761	14.857	0.377322	14.857	0.293553
14.858	0.523409	14.858	0.592428	14.858	0.37898	14.858	0.294172
14.859	0.525318	14.859	0.594182	14.859	0.380867	14.859	0.295145
14.86	0.526838	14.86	0.596367	14.86	0.383223	14.86	0.296488
14.861	0.528166	14.861	0.598832	14.861	0.385674	14.861	0.297222
14.862	0.529727	14.862	0.600734	14.862	0.388297	14.862	0.297833
14.863	0.531465	14.863	0.602783	14.863	0.390922	14.863	0.29887
14.864	0.532693	14.864	0.606029	14.864	0.392759	14.864	0.299906
14.865	0.533307	14.865	0.609193	14.865	0.394692	14.865	0.300517
14.866	0.534281	14.866	0.612252	14.866	0.396722	14.866	0.301032
14.867	0.535567	14.867	0.615798	14.867	0.398232	14.867	0.301655
14.868	0.537126	14.868	0.618981	14.868	0.399839	14.868	0.302216
14.869	0.538699	14.869	0.621763	14.869	0.401219	14.869	0.302624
14.87	0.540356	14.87	0.624982	14.87	0.403406	14.87	0.302816
14.871	0.542468	14.871	0.626803	14.871	0.404939	14.871	0.303005
14.872	0.544403	14.872	0.629332	14.872	0.406753	14.872	0.303728
14.873	0.545972	14.873	0.632141	14.873	0.407288	14.873	0.305196
14.874	0.54737	14.874	0.635063	14.874	0.409433	14.874	0.306946
14.875	0.548438	14.875	0.638472	14.875	0.411857	14.875	0.307767
14.876	0.549055	14.876	0.641911	14.876	0.414383	14.876	0.30867
14.877	0.550224	14.877	0.645018	14.877	0.41672	14.877	0.310144
14.878	0.552444	14.878	0.647468	14.878	0.418998	14.878	0.311393
14.879	0.554603	14.879	0.650303	14.879	0.420781	14.879	0.313008
14.88	0.555827	14.88	0.652848	14.88	0.422729	14.88	0.314076
14.881	0.556906	14.881	0.655309	14.881	0.424647	14.881	0.314415
14.882	0.558813	14.882	0.658449	14.882	0.426598	14.882	0.315653
14.883	0.561118	14.883	0.661544	14.883	0.428933	14.883	0.317328
14.883	0.562976	14.883	0.664413	14.883	0.430146	14.883	0.31836
14.884	0.564839	14.884	0.667807	14.884	0.432545	14.884	0.319551
14.885	0.566441	14.885	0.671268	14.885	0.434543	14.885	0.320952
14.886	0.569073	14.886	0.673429	14.886	0.436104	14.886	0.321262
14.887	0.571407	14.887	0.675452	14.887	0.437383	14.887	0.32185
14.888	0.573534	14.888	0.678106	14.888	0.439054	14.888	0.323621
14.889	0.576353	14.889	0.680851	14.889	0.44025	14.889	0.325266
14.89	0.579258	14.89	0.684237	14.89	0.441794	14.89	0.326213
14.891	0.582345	14.891	0.687153	14.891	0.445472	14.891	0.327291
14.892	0.584522	14.892	0.689508	14.892	0.447469	14.892	0.327836
14.893	0.586659	14.893	0.69255	14.893	0.450043	14.893	0.328135
14.894	0.589429	14.894	0.695692	14.894	0.45099	14.894	0.328517
14.895	0.592004	14.895	0.698589	14.895	0.453177	14.895	0.328706
14.896	0.59373	14.896	0.701378	14.896	0.455193	14.896	0.329424
14.897	0.595856	14.897	0.704885	14.897	0.457857	14.897	0.330468
14.898	0.597814	14.898	0.708637	14.898	0.458245	14.898	0.331574
14.899	0.599476	14.899	0.711958	14.899	0.460565	14.899	0.332951
14.9	0.601267	14.9	0.715625	14.9	0.461975	14.9	0.334076
14.901	0.603246	14.901	0.719666	14.901	0.46443	14.901	0.334648
14.902	0.604646	14.902	0.723699	14.902	0.466504	14.902	0.335437
14.903	0.606314	14.903	0.727461	14.903	0.468673	14.903	0.336383
14.904	0.608559	14.904	0.730438	14.904	0.471592	14.904	0.337626
14.905	0.60958	14.905	0.733518	14.905	0.474552	14.905	0.338719
14.906	0.611644	14.906	0.737245	14.906	0.476398	14.906	0.339414
14.907	0.614087	14.907	0.74116	14.907	0.478231	14.907	0.340416
14.908	0.615877	14.908	0.74447	14.908	0.480682	14.908	0.341606
14.909	0.617436	14.909	0.747978	14.909	0.482618	14.909	0.34224
14.91	0.619469	14.91	0.751893	14.91	0.484679	14.91	0.342738
14.911	0.621965	14.911	0.755794	14.911	0.487088	14.911	0.343424
14.912	0.62425	14.912	0.759693	14.912	0.488919	14.912	0.344181
14.913	0.626275	14.913	0.763056	14.913	0.491172	14.913	0.34516
14.914	0.628381	14.914	0.766677	14.914	0.494124	14.914	0.346363
14.915	0.631427	14.915	0.770223	14.915	0.49712	14.915	0.347935
14.916	0.634091	14.916	0.773213	14.916	0.500355	14.916	0.349296
14.917	0.637262	14.917	0.776118	14.917	0.502493	14.917	0.350414
14.918	0.640136	14.918	0.778967	14.918	0.50458	14.918	0.351917
14.919	0.642021	14.919	0.781699	14.919	0.506391	14.919	0.353343
14.92	0.643875	14.92	0.785452	14.92	0.508976	14.92	0.354477
14.921	0.645388	14.921	0.789532	14.921	0.511426	14.921	0.356051
14.922	0.64718	14.922	0.792333	14.922	0.513811	14.922	0.356954
14.923	0.649305	14.923	0.795101	14.923	0.516283	14.923	0.357384
14.924	0.651656	14.924	0.797787	14.924	0.519129	14.924	0.358391
14.925	0.654401	14.925	0.800987	14.925	0.521427	14.925	0.359497
14.926	0.657112	14.926	0.804392	14.926	0.52339	14.926	0.360587
14.927	0.65925	14.927	0.808091	14.927	0.525571	14.927	0.36187
14.928	0.661429	14.928	0.812466	14.928	0.528099	14.928	0.36281
14.929	0.664234	14.929	0.81653	14.929	0.53029	14.929	0.364061
14.93	0.66692	14.93	0.820083	14.93	0.532213	14.93	0.36577
14.931	0.669618	14.931	0.823677	14.931	0.534558	14.931	0.367169
14.932	0.671922	14.932	0.827541	14.932	0.537236	14.932	0.368542
14.933	0.673673	14.933	0.831196	14.933	0.540592	14.933	0.369141
14.934	0.675498	14.934	0.834596	14.934	0.542577	14.934	0.369963
14.935	0.677707	14.935	0.837943	14.935	0.545007	14.935	0.370889
14.936	0.67933	14.936	0.841124	14.936	0.548258	14.936	0.372605
14.937	0.681933	14.937	0.845213	14.937	0.550485	14.937	0.374405
14.938	0.684171	14.938	0.849124	14.938	0.554076	14.938	0.375714
14.939	0.686184	14.939	0.852791	14.939	0.556682	14.939	0.376956
14.94	0.687541	14.94	0.856438	14.94	0.559983	14.94	0.377761
14.941	0.689485	14.941	0.85993	14.941	0.563581	14.941	0.379173
14.942	0.691811	14.942	0.8642	14.942	0.565908	14.942	0.380881
14.943	0.693626	14.943	0.868335	14.943	0.568048	14.943	0.382582
14.944	0.695011	14.944	0.871938	14.944	0.570591	14.944	0.384849
14.945	0.69588	14.945	0.87518	14.945	0.572628	14.945	0.386859
14.946	0.698005	14.946	0.878499	14.946	0.575097	14.946	0.388454
14.947	0.699616	14.947	0.882015	14.947	0.577482	14.947	0.390084
14.948	0.70156	14.948	0.885608	14.948	0.58082	14.948	0.391598
14.949	0.704777	14.949	0.888777	14.949	0.584488	14.949	0.392773
14.95	0.708199	14.95	0.891871	14.95	0.588462	14.95	0.394713
14.951	0.711089	14.951	0.895459	14.951	0.591619	14.951	0.397778
14.952	0.713947	14.952	0.899208	14.952	0.594669	14.952	0.399737
14.953	0.717253	14.953	0.902745	14.953	0.597752	14.953	0.400241
14.954	0.719877	14.954	0.906207	14.954	0.60075	14.954	0.400758
14.955	0.722695	14.955	0.909759	14.955	0.602986	14.955	0.402692
14.956	0.725212	14.956	0.913414	14.956	0.605385	14.956	0.40489
14.957	0.72713	14.957	0.917533	14.957	0.609129	14.957	0.406874
14.958	0.729428	14.958	0.921948	14.958	0.61269	14.958	0.40793
14.959	0.73182	14.959	0.925946	14.959	0.615358	14.959	0.409269
14.96	0.734274	14.96	0.929399	14.96	0.617997	14.96	0.41059
14.961	0.736452	14.961	0.933114	14.961	0.621218	14.961	0.413152
14.962	0.738994	14.962	0.937294	14.962	0.624416	14.962	0.41555
14.963	0.741438	14.963	0.941875	14.963	0.627124	14.963	0.416773
14.964	0.74352	14.964	0.946064	14.964	0.629488	14.964	0.417758
14.965	0.744915	14.965	0.949908	14.965	0.63177	14.965	0.418765
14.966	0.747361	14.966	0.953865	14.966	0.634519	14.966	0.419427
14.967	0.748799	14.967	0.958312	14.967	0.637563	14.967	0.420348
14.968	0.749641	14.968	0.96332	14.968	0.640731	14.968	0.421684
14.969	0.752396	14.969	0.96813	14.969	0.644485	14.969	0.42308
14.97	0.754769	14.97	0.972323	14.97	0.64822	14.97	0.425044
14.971	0.757498	14.971	0.977013	14.971	0.651886	14.971	0.426318
14.972	0.759572	14.972	0.982222	14.972	0.654752	14.972	0.427487
14.973	0.761803	14.973	0.986918	14.973	0.656886	14.973	0.429013
14.974	0.764348	14.974	0.991052	14.974	0.659757	14.974	0.430378
14.975	0.766326	14.975	0.994995	14.975	0.663304	14.975	0.431755
14.976	0.768485	14.976	0.999229	14.976	0.66644	14.976	0.433408
14.977	0.770397	14.977	1.00371	14.977	0.669413	14.977	0.43437
14.978	0.772592	14.978	1.00748	14.978	0.672127	14.978	0.436581
14.979	0.774994	14.979	1.01158	14.979	0.676248	14.979	0.438582
14.98	0.777316	14.98	1.01629	14.98	0.681063	14.98	0.439218
14.981	0.779104	14.981	1.02124	14.981	0.684546	14.981	0.441989
14.982	0.781329	14.982	1.02562	14.982	0.68808	14.982	0.443517
14.983	0.78447	14.983	1.03029	14.983	0.690891	14.983	0.446416
14.984	0.787733	14.984	1.0345	14.984	0.694819	14.984	0.448319
14.985	0.790455	14.985	1.03776	14.985	0.698967	14.985	0.449892
14.986	0.792807	14.986	1.04162	14.986	0.702274	14.986	0.452517
14.987	0.795155	14.987	1.04565	14.987	0.706038	14.987	0.454725
14.988	0.797853	14.988	1.04977	14.988	0.709014	14.988	0.456519
14.989	0.800214	14.989	1.05438	14.989	0.71284	14.989	0.458542
14.99	0.803067	14.99	1.05947	14.99	0.716967	14.99	0.461575
14.991	0.805807	14.991	1.06411	14.991	0.719937	14.991	0.464032
[truncated: 2,014 more rows]

## Sheet: Fig. 4f
			in TB
myosin VI		add GIPC		add Dab2		add TOM1
Volume(mL)	UV_280	Volume(mL)	UV_280	Volume(mL)	UV_280	Volume(mL)	UV_280
12	0.367718	12	0.27519	12	0.173838	12	0.192193
12.001	0.367073	12.001	0.274952	12.001	0.174107	12.001	0.191319
12.001	0.366461	12.002	0.27474	12.001	0.174392	12.001	0.190598
12.002	0.36598	12.003	0.275152	12.002	0.174678	12.002	0.189941
12.003	0.365497	12.004	0.275355	12.003	0.174956	12.003	0.189282
12.004	0.365016	12.004	0.275215	12.004	0.175172	12.004	0.188637
12.005	0.364587	12.005	0.275203	12.005	0.175274	12.005	0.188045
12.006	0.364355	12.006	0.274722	12.006	0.175361	12.006	0.187448
12.006	0.364145	12.007	0.274509	12.006	0.175271	12.006	0.186862
12.007	0.363895	12.008	0.273794	12.007	0.174747	12.007	0.186366
12.008	0.363493	12.009	0.273253	12.008	0.174222	12.008	0.186111
12.009	0.363033	12.009	0.273194	12.009	0.173697	12.009	0.185855
12.01	0.362587	12.01	0.272401	12.01	0.173205	12.01	0.185647
12.011	0.3621	12.011	0.272187	12.011	0.172834	12.011	0.18564
12.011	0.361514	12.012	0.272319	12.011	0.172491	12.011	0.185781
12.012	0.360842	12.013	0.272842	12.012	0.172116	12.012	0.185916
12.013	0.360168	12.013	0.272767	12.013	0.17163	12.013	0.186065
12.014	0.359497	12.014	0.272433	12.014	0.171118	12.014	0.186132
12.015	0.358857	12.015	0.272378	12.015	0.170643	12.015	0.185842
12.016	0.358219	12.016	0.272648	12.016	0.170171	12.016	0.185539
12.016	0.35758	12.017	0.272406	12.016	0.169486	12.016	0.185236
12.017	0.356942	12.018	0.272589	12.017	0.168617	12.017	0.184888
12.018	0.356456	12.018	0.272862	12.018	0.167738	12.018	0.184492
12.019	0.35601	12.019	0.27222	12.019	0.166864	12.019	0.184099
12.02	0.355566	12.02	0.271002	12.02	0.166868	12.02	0.183704
12.02	0.355331	12.021	0.270603	12.02	0.16689	12.02	0.183309
12.021	0.355311	12.022	0.270267	12.021	0.166911	12.021	0.183062
12.022	0.355294	12.023	0.269949	12.022	0.166933	12.022	0.182819
12.023	0.355277	12.023	0.269493	12.023	0.167507	12.023	0.182575
12.024	0.355333	12.024	0.269141	12.024	0.168092	12.024	0.182333
12.025	0.356042	12.025	0.268518	12.025	0.168673	12.025	0.182089
12.025	0.356762	12.026	0.268358	12.025	0.169233	12.025	0.181845
12.026	0.357478	12.027	0.269149	12.026	0.169774	12.026	0.181602
12.027	0.358022	12.028	0.269401	12.027	0.170322	12.027	0.181362
12.028	0.358567	12.028	0.26928	12.028	0.170864	12.028	0.181128
12.029	0.359108	12.029	0.268869	12.029	0.171346	12.029	0.180891
12.03	0.359653	12.03	0.269306	12.03	0.171572	12.03	0.180661
12.03	0.360201	12.031	0.268792	12.03	0.171797	12.03	0.180434
12.031	0.360759	12.032	0.268656	12.031	0.17202	12.031	0.180205
12.032	0.361319	12.033	0.269352	12.032	0.171803	12.032	0.179977
12.033	0.361628	12.033	0.269181	12.033	0.171394	12.033	0.179751
12.034	0.36183	12.034	0.269019	12.034	0.170986	12.034	0.179664
12.035	0.362034	12.035	0.268706	12.035	0.170577	12.035	0.179593
12.035	0.362237	12.036	0.268859	12.035	0.170136	12.035	0.179541
12.036	0.362437	12.037	0.268702	12.036	0.169656	12.036	0.179635
12.037	0.362436	12.038	0.268721	12.037	0.169166	12.037	0.179728
12.038	0.362237	12.038	0.269283	12.038	0.168724	12.038	0.179821
12.039	0.361986	12.039	0.26922	12.039	0.168584	12.039	0.179919
12.04	0.361538	12.04	0.269331	12.04	0.168444	12.04	0.180205
12.04	0.361093	12.041	0.2693	12.04	0.168304	12.04	0.180758
12.041	0.360647	12.042	0.268886	12.041	0.168161	12.041	0.181315
12.042	0.360203	12.043	0.268856	12.042	0.167938	12.042	0.181858
12.043	0.359749	12.043	0.269466	12.043	0.167695	12.043	0.18238
12.044	0.35914	12.044	0.269497	12.044	0.167455	12.044	0.182902
12.045	0.358528	12.045	0.268985	12.045	0.167301	12.045	0.183426
12.045	0.357952	12.046	0.268929	12.045	0.167232	12.045	0.183945
12.046	0.357501	12.047	0.269248	12.046	0.167161	12.046	0.184406
12.047	0.357046	12.048	0.270133	12.047	0.167094	12.047	0.184862
12.048	0.356593	12.048	0.271039	12.048	0.167115	12.048	0.185316
12.049	0.356148	12.049	0.271928	12.049	0.167671	12.049	0.18566
12.05	0.355877	12.05	0.272539	12.05	0.168226	12.05	0.185936
12.05	0.355721	12.051	0.272918	12.05	0.168778	12.05	0.18621
12.051	0.355563	12.052	0.273135	12.051	0.169294	12.051	0.18647
12.052	0.355415	12.053	0.273023	12.052	0.169726	12.052	0.186526
12.053	0.355282	12.053	0.272899	12.053	0.170154	12.053	0.186391
12.054	0.355149	12.054	0.272979	12.054	0.170589	12.054	0.186255
12.055	0.355017	12.055	0.273485	12.055	0.171157	12.055	0.186117
12.055	0.354878	12.056	0.274003	12.055	0.171772	12.055	0.185938
12.056	0.35471	12.057	0.274199	12.056	0.172388	12.056	0.185756
12.057	0.354541	12.058	0.274217	12.057	0.172992	12.057	0.185573
12.058	0.354384	12.058	0.274427	12.058	0.173394	12.058	0.185395
12.059	0.354386	12.059	0.274597	12.059	0.173712	12.059	0.185263
12.06	0.354455	12.06	0.274345	12.06	0.17403	12.06	0.185172
12.06	0.354523	12.061	0.274266	12.06	0.174278	12.06	0.185093
12.061	0.354578	12.062	0.274747	12.061	0.1737	12.061	0.185139
12.062	0.354445	12.063	0.275194	12.062	0.173121	12.062	0.185264
12.063	0.354133	12.063	0.275489	12.063	0.172566	12.063	0.185387
12.064	0.353795	12.064	0.275598	12.064	0.172277	12.064	0.185511
12.065	0.353439	12.065	0.276024	12.065	0.172159	12.065	0.185625
12.065	0.352742	12.066	0.276361	12.065	0.172041	12.065	0.185733
12.066	0.351959	12.067	0.275992	12.066	0.171925	12.066	0.18585
12.067	0.351174	12.068	0.27583	12.067	0.171833	12.067	0.185973
12.068	0.350391	12.068	0.275486	12.068	0.171761	12.068	0.186377
12.069	0.34975	12.069	0.274942	12.069	0.17169	12.069	0.186959
12.07	0.349144	12.07	0.274715	12.07	0.171614	12.07	0.187565
12.07	0.348534	12.071	0.27463	12.07	0.171277	12.07	0.188171
12.071	0.347879	12.072	0.274271	12.071	0.170882	12.071	0.188773
12.072	0.347141	12.073	0.274632	12.072	0.170488	12.072	0.189372
12.073	0.346392	12.073	0.274832	12.073	0.170094	12.073	0.189971
12.074	0.345636	12.074	0.275129	12.074	0.170068	12.074	0.190421
12.075	0.345089	12.075	0.275773	12.075	0.170277	12.075	0.190503
12.075	0.344677	12.076	0.276234	12.075	0.170517	12.075	0.190525
12.076	0.34428	12.077	0.276664	12.076	0.170534	12.076	0.190546
12.077	0.343882	12.078	0.276719	12.077	0.170452	12.077	0.190554
12.078	0.343629	12.078	0.276383	12.078	0.17036	12.078	0.190432
12.079	0.343465	12.079	0.275863	12.079	0.170267	12.079	0.190289
12.08	0.343313	12.08	0.275302	12.08	0.170146	12.08	0.190147
12.08	0.343203	12.081	0.274648	12.08	0.169757	12.08	0.190142
12.081	0.343265	12.082	0.273927	12.081	0.169317	12.081	0.190251
12.082	0.343361	12.083	0.273919	12.082	0.168878	12.082	0.190375
12.083	0.343457	12.083	0.27432	12.083	0.168719	12.083	0.190499
12.084	0.343544	12.084	0.274639	12.084	0.168607	12.084	0.19063
12.084	0.343587	12.085	0.274267	12.085	0.168495	12.085	0.190783
12.085	0.343623	12.086	0.274483	12.085	0.168384	12.085	0.190938
12.086	0.343659	12.087	0.275015	12.086	0.168198	12.086	0.191094
12.087	0.343668	12.088	0.275137	12.087	0.167924	12.087	0.191448
12.088	0.343565	12.088	0.274645	12.088	0.167638	12.088	0.191848
12.089	0.343443	12.089	0.273795	12.089	0.167427	12.089	0.192252
12.089	0.343321	12.09	0.273116	12.089	0.1674	12.09	0.192657
12.09	0.343405	12.091	0.272674	12.09	0.1674	12.09	0.193159
12.091	0.34374	12.092	0.272572	12.091	0.1674	12.091	0.193739
12.092	0.344104	12.093	0.27284	12.092	0.1674	12.092	0.194325
12.093	0.34447	12.093	0.272634	12.093	0.167433	12.093	0.194681
12.094	0.344833	12.094	0.272639	12.094	0.167549	12.094	0.194855
12.094	0.345178	12.095	0.272669	12.094	0.167675	12.095	0.195013
12.095	0.345519	12.096	0.272198	12.095	0.16796	12.095	0.195169
12.096	0.345819	12.097	0.271518	12.096	0.168333	12.096	0.195326
12.097	0.345711	12.098	0.271401	12.097	0.168714	12.097	0.195519
12.098	0.345541	12.098	0.271711	12.098	0.16909	12.098	0.195723
12.099	0.34537	12.099	0.271409	12.099	0.169473	12.099	0.19594
12.099	0.3452	12.1	0.271085	12.099	0.170038	12.1	0.19628
12.1	0.344884	12.101	0.271214	12.1	0.170708	12.1	0.196629
12.101	0.344485	12.102	0.271299	12.101	0.171351	12.101	0.196979
12.102	0.34408	12.103	0.271311	12.102	0.171667	12.102	0.197329
12.103	0.343629	12.103	0.271375	12.103	0.171938	12.103	0.197559
12.104	0.343131	12.104	0.271391	12.104	0.172209	12.104	0.197701
12.104	0.342624	12.105	0.271458	12.104	0.172477	12.104	0.197836
12.105	0.342117	12.106	0.271131	12.105	0.172503	12.105	0.197991
12.106	0.341613	12.107	0.270482	12.106	0.172333	12.106	0.198168
12.107	0.341482	12.107	0.270035	12.107	0.172142	12.107	0.198346
12.108	0.341401	12.108	0.27034	12.108	0.1719	12.108	0.198523
12.109	0.341192	12.109	0.270472	12.109	0.171632	12.109	0.198701
12.109	0.340673	12.11	0.270281	12.109	0.171361	12.109	0.198561
12.11	0.340121	12.111	0.270426	12.11	0.17109	12.11	0.198266
12.111	0.339566	12.112	0.270518	12.111	0.170818	12.111	0.197946
12.112	0.339014	12.112	0.270372	12.112	0.170831	12.112	0.197595
12.113	0.338513	12.113	0.270425	12.113	0.170875	12.113	0.197243
12.114	0.338094	12.114	0.270815	12.114	0.170918	12.114	0.196892
12.114	0.337685	12.115	0.270855	12.114	0.170657	12.114	0.196539
12.115	0.337633	12.116	0.270346	12.115	0.170363	12.115	0.196353
12.116	0.33762	12.117	0.269802	12.116	0.170071	12.116	0.196562
12.117	0.337606	12.117	0.269234	12.117	0.169779	12.117	0.196787
12.118	0.337592	12.118	0.268427	12.118	0.16973	12.118	0.197018
12.119	0.337577	12.119	0.268086	12.119	0.169764	12.119	0.197242
12.119	0.337452	12.12	0.268744	12.119	0.169804	12.119	0.197478
12.12	0.337219	12.121	0.269124	12.12	0.169969	12.12	0.197728
12.121	0.337034	12.122	0.268934	12.121	0.170245	12.121	0.197983
12.122	0.337002	12.122	0.269515	12.122	0.170522	12.122	0.198124
12.123	0.337031	12.123	0.2698	12.123	0.170814	12.123	0.198144
12.124	0.337059	12.124	0.269758	12.124	0.171123	12.124	0.19816
12.124	0.337088	12.125	0.269625	12.124	0.171221	12.124	0.198255
12.125	0.337125	12.126	0.269221	12.125	0.171206	12.125	0.198377
12.126	0.337197	12.127	0.269244	12.126	0.171192	12.126	0.198499
12.127	0.337286	12.127	0.268885	12.127	0.17126	12.127	0.198621
12.128	0.337029	12.128	0.268334	12.128	0.171404	12.128	0.198742
12.129	0.336596	12.129	0.267985	12.129	0.171567	12.129	0.198703
12.129	0.336163	12.13	0.268312	12.129	0.171731	12.129	0.198583
12.13	0.335728	12.131	0.26923	12.13	0.171837	12.13	0.198283
12.131	0.335294	12.132	0.269573	12.131	0.171781	12.131	0.197748
12.132	0.334698	12.132	0.269356	12.132	0.171658	12.132	0.197149
12.133	0.333856	12.133	0.268965	12.133	0.171453	12.133	0.19655
12.134	0.332968	12.134	0.268894	12.134	0.171013	12.134	0.195949
12.134	0.332188	12.135	0.269489	12.134	0.170481	12.134	0.19554
12.135	0.331453	12.136	0.269882	12.135	0.169948	12.135	0.195328
12.136	0.330717	12.137	0.270007	12.136	0.169413	12.136	0.19516
12.137	0.329979	12.137	0.270324	12.137	0.168757	12.137	0.195136
12.138	0.329278	12.138	0.270171	12.138	0.16799	12.138	0.195224
12.139	0.328905	12.139	0.269785	12.139	0.167202	12.139	0.195332
12.139	0.32868	12.14	0.26965	12.139	0.16645	12.139	0.195441
12.14	0.32854	12.141	0.269986	12.14	0.165752	12.14	0.195539
12.141	0.328521	12.142	0.270419	12.141	0.165072	12.141	0.195533
12.142	0.32854	12.142	0.270333	12.142	0.164396	12.142	0.195495
12.143	0.328559	12.143	0.270247	12.143	0.163744	12.143	0.195406
12.144	0.328578	12.144	0.270952	12.144	0.163367	12.144	0.195099
12.144	0.328631	12.145	0.271337	12.144	0.163102	12.144	0.194727
12.145	0.328734	12.146	0.27162	12.145	0.162837	12.145	0.194353
12.146	0.328853	12.147	0.271307	12.146	0.162538	12.146	0.193981
12.147	0.328591	12.147	0.271462	12.147	0.162149	12.147	0.193593
12.148	0.32808	12.148	0.272081	12.148	0.161728	12.148	0.193183
12.149	0.32753	12.149	0.27216	12.149	0.161307	12.149	0.192762
12.149	0.326981	12.15	0.271592	12.149	0.160928	12.149	0.19238
12.15	0.326533	12.151	0.271704	12.15	0.16058	12.15	0.192018
12.151	0.326364	12.152	0.271538	12.151	0.16024	12.151	0.191658
12.152	0.326286	12.152	0.271704	12.152	0.159901	12.152	0.191298
12.153	0.326227	12.153	0.271739	12.153	0.159546	12.153	0.190949
12.153	0.326204	12.154	0.272199	12.154	0.159182	12.154	0.19063
12.154	0.32619	12.155	0.272648	12.154	0.158815	12.154	0.190318
12.155	0.326177	12.156	0.272249	12.155	0.158449	12.155	0.189953
12.156	0.326164	12.157	0.271764	12.156	0.158328	12.156	0.189365
12.157	0.325861	12.157	0.27188	12.157	0.158298	12.157	0.188731
12.158	0.325453	12.158	0.271907	12.158	0.158268	12.158	0.188096
12.158	0.325096	12.159	0.271949	12.158	0.158349	12.159	0.18746
12.159	0.325227	12.16	0.272754	12.159	0.15858	12.159	0.186805
12.16	0.325521	12.161	0.273293	12.16	0.158853	12.16	0.186139
12.161	0.325814	12.162	0.273246	12.161	0.159125	12.161	0.185474
12.162	0.326106	12.162	0.273338	12.162	0.159297	12.162	0.185213
12.163	0.326313	12.163	0.273736	12.163	0.159333	12.163	0.185442
12.163	0.326362	12.164	0.274041	12.163	0.159333	12.164	0.185753
12.164	0.326367	12.165	0.274149	12.164	0.159344	12.164	0.186064
12.165	0.326231	12.166	0.274293	12.165	0.159404	12.165	0.186342
12.166	0.325836	12.167	0.273774	12.166	0.159479	12.166	0.186535
12.167	0.325373	12.167	0.273491	12.167	0.159554	12.167	0.186712
12.168	0.324909	12.168	0.273084	12.168	0.15963	12.168	0.18689
12.168	0.324469	12.169	0.273384	12.168	0.159611	12.169	0.18713
12.169	0.324376	12.17	0.274106	12.169	0.159522	12.169	0.187473
12.17	0.324431	12.171	0.27435	12.17	0.15942	12.17	0.187833
12.171	0.324487	12.172	0.274227	12.171	0.159187	12.171	0.188174
12.172	0.324523	12.172	0.273662	12.172	0.15888	12.172	0.188658
12.173	0.324538	12.173	0.273745	12.173	0.158564	12.173	0.189348
12.173	0.324554	12.174	0.274026	12.173	0.158249	12.174	0.190158
12.174	0.324569	12.175	0.274258	12.174	0.158038	12.174	0.19099
12.175	0.324557	12.176	0.274379	12.175	0.158038	12.175	0.191506
12.176	0.32445	12.177	0.274362	12.176	0.158125	12.176	0.191724
12.177	0.324279	12.177	0.274172	12.177	0.158319	12.177	0.191888
12.178	0.324117	12.178	0.274147	12.178	0.158684	12.178	0.192051
12.178	0.32397	12.179	0.273992	12.178	0.159118	12.179	0.192099
12.179	0.323829	12.18	0.274162	12.179	0.159551	12.179	0.19202
12.18	0.323687	12.181	0.274969	12.18	0.159984	12.18	0.191907
12.181	0.323546	12.182	0.274884	12.181	0.160394	12.181	0.191794
12.182	0.323341	12.182	0.274645	12.182	0.160748	12.182	0.191893
12.183	0.323016	12.183	0.274396	12.183	0.161056	12.183	0.192128
12.183	0.322631	12.184	0.274099	12.183	0.161301	12.183	0.192364
12.184	0.322248	12.185	0.274047	12.184	0.161497	12.184	0.192641
12.185	0.321867	12.186	0.273721	12.185	0.161692	12.185	0.193107
12.186	0.321485	12.187	0.273326	12.186	0.161888	12.186	0.193676
12.187	0.321102	12.187	0.272984	12.187	0.162084	12.187	0.194249
12.188	0.32072	12.188	0.272985	12.188	0.162305	12.188	0.194819
12.188	0.320622	12.189	0.273092	12.188	0.162603	12.188	0.195293
12.189	0.320844	12.19	0.272795	12.189	0.162886	12.189	0.195685
12.19	0.321129	12.191	0.272978	12.19	0.162951	12.19	0.196062
12.191	0.321317	12.192	0.273538	12.191	0.162876	12.191	0.19641
12.192	0.321409	12.192	0.273771	12.192	0.162801	12.192	0.196736
12.193	0.32149	12.193	0.274013	12.193	0.162725	12.193	0.197059
12.193	0.321572	12.194	0.273977	12.193	0.16265	12.193	0.197384
12.194	0.32164	12.195	0.273997	12.194	0.162585	12.194	0.197699
12.195	0.321675	12.196	0.274017	12.195	0.162532	12.195	0.197937
12.196	0.321692	12.197	0.27416	12.196	0.162477	12.196	0.198137
12.197	0.321764	12.197	0.274778	12.197	0.16241	12.197	0.198378
12.198	0.321905	12.198	0.27484	12.198	0.162336	12.198	0.198811
12.198	0.322064	12.199	0.274962	12.198	0.162263	12.198	0.199333
12.199	0.322224	12.2	0.274612	12.199	0.16219	12.199	0.199856
12.2	0.322346	12.201	0.274547	12.2	0.162033	12.2	0.200378
12.201	0.322084	12.201	0.273971	12.201	0.161724	12.201	0.200863
12.202	0.321542	12.202	0.273572	12.202	0.161348	12.202	0.200958
12.203	0.320957	12.203	0.273366	12.203	0.161324	12.203	0.200866
12.203	0.320297	12.204	0.272929	12.203	0.161579	12.203	0.200447
12.204	0.319602	12.205	0.273392	12.204	0.161834	12.204	0.199543
12.205	0.318905	12.206	0.273193	12.205	0.162088	12.205	0.198472
12.206	0.318209	12.206	0.272739	12.206	0.162334	12.206	0.1974
12.207	0.317617	12.207	0.273063	12.207	0.162539	12.207	0.196335
12.208	0.317268	12.208	0.2735	12.208	0.162718	12.208	0.195289
12.208	0.317039	12.209	0.274005	12.208	0.162812	12.208	0.194499
12.209	0.31681	12.21	0.273893	12.209	0.162716	12.209	0.193823
12.21	0.316578	12.211	0.273998	12.21	0.162524	12.21	0.193095
12.211	0.316348	12.211	0.273571	12.211	0.162332	12.211	0.192274
12.212	0.316117	12.212	0.273564	12.212	0.16214	12.212	0.191419
12.213	0.315889	12.213	0.273506	12.213	0.162048	12.213	0.190559
12.213	0.315688	12.214	0.273704	12.213	0.162053	12.213	0.189699
12.214	0.315502	12.215	0.27342	12.214	0.162076	12.214	0.188885
12.215	0.315316	12.216	0.273359	12.215	0.162241	12.215	0.188101
12.216	0.315148	12.216	0.273049	12.216	0.162507	12.216	0.187317
12.217	0.314993	12.217	0.272751	12.217	0.162772	12.217	0.186912
12.217	0.314837	12.218	0.27226	12.218	0.163037	12.218	0.186759
12.218	0.314682	12.219	0.271888	12.218	0.163181	12.218	0.186647
12.219	0.314516	12.22	0.271289	12.219	0.163162	12.219	0.186534
12.22	0.314336	12.221	0.271275	12.22	0.163088	12.22	0.186421
12.221	0.314151	12.221	0.27143	12.221	0.162897	12.221	0.186459
12.222	0.31399	12.222	0.270741	12.222	0.162549	12.222	0.186575
12.222	0.313861	12.223	0.270577	12.223	0.162148	12.223	0.186696
12.223	0.313742	12.224	0.270828	12.223	0.161748	12.223	0.186566
12.224	0.313617	12.225	0.270977	12.224	0.161363	12.224	0.186347
12.225	0.313485	12.226	0.271689	12.225	0.161049	12.225	0.186143
12.226	0.313352	12.226	0.271995	12.226	0.160775	12.226	0.185938
12.227	0.313217	12.227	0.272403	12.227	0.160501	12.227	0.185699
12.227	0.313077	12.228	0.272881	12.227	0.160358	12.228	0.185343
12.228	0.312882	12.229	0.272716	12.228	0.160343	12.228	0.184889
12.229	0.312599	12.23	0.27207	12.229	0.160365	12.229	0.184436
12.23	0.312316	12.231	0.271344	12.23	0.160389	12.23	0.184053
12.231	0.312033	12.231	0.271106	12.231	0.160459	12.231	0.18377
12.232	0.31175	12.232	0.271334	12.232	0.160716	12.232	0.183509
12.232	0.311531	12.233	0.270986	12.232	0.161168	12.233	0.183248
12.233	0.311438	12.234	0.270866	12.233	0.161619	12.233	0.183137
12.234	0.311255	12.235	0.271005	12.234	0.162055	12.234	0.18321
12.235	0.310867	12.236	0.270406	12.235	0.162452	12.235	0.183302
12.236	0.310457	12.236	0.27056	12.236	0.162825	12.236	0.183399
12.237	0.310048	12.237	0.270614	12.237	0.163197	12.237	0.183557
12.237	0.309638	12.238	0.270232	12.237	0.163573	12.238	0.183771
12.238	0.309192	12.239	0.270031	12.238	0.163958	12.238	0.183985
12.239	0.308667	12.24	0.27002	12.239	0.164354	12.239	0.184183
12.24	0.308111	12.241	0.270645	12.24	0.16475	12.24	0.184299
12.241	0.307527	12.241	0.27154	12.241	0.165041	12.241	0.184348
12.242	0.306898	12.242	0.271508	12.242	0.165126	12.242	0.184397
12.242	0.306272	12.243	0.271967	12.242	0.165167	12.243	0.184477
12.243	0.305645	12.244	0.272727	12.243	0.165207	12.243	0.184867
12.244	0.305046	12.245	0.272904	12.244	0.165011	12.244	0.185531
12.245	0.304526	12.246	0.272782	12.245	0.16442	12.245	0.186194
12.246	0.304054	12.246	0.272191	12.246	0.16383	12.246	0.18662
12.247	0.303796	12.247	0.272139	12.247	0.163268	12.247	0.186814
12.247	0.303979	12.248	0.271725	12.247	0.162979	12.248	0.187009
12.248	0.304313	12.249	0.271114	12.248	0.163064	12.248	0.187204
12.249	0.304647	12.25	0.270753	12.249	0.163149	12.249	0.187377
12.25	0.304982	12.251	0.271034	12.25	0.163291	12.25	0.187348
12.251	0.305316	12.251	0.27201	12.251	0.16361	12.251	0.187148
12.252	0.305651	12.252	0.271794	12.252	0.164068	12.252	0.187016
12.252	0.305985	12.253	0.271398	12.252	0.164523	12.253	0.187045
12.253	0.306236	12.254	0.271732	12.253	0.164979	12.253	0.187165
12.254	0.306224	12.255	0.271987	12.254	0.165256	12.254	0.187285
12.255	0.306015	12.256	0.27182	12.255	0.165264	12.255	0.187404
12.256	0.305805	12.256	0.27211	12.256	0.165272	12.256	0.187492
12.257	0.305596	12.257	0.272175	12.257	0.165183	12.257	0.187543
12.257	0.305374	12.258	0.273014	12.257	0.164949	12.258	0.187588
12.258	0.305134	12.259	0.272407	12.258	0.164714	12.258	0.187837
12.259	0.304894	12.26	0.272328	12.259	0.164481	12.259	0.188296
12.26	0.304668	12.261	0.272907	12.26	0.16427	12.26	0.188776
12.261	0.304485	12.261	0.274013	12.261	0.164115	12.261	0.189255
12.262	0.304334	12.262	0.273798	12.262	0.163994	12.262	0.189736
12.262	0.304182	12.263	0.273913	12.262	0.163955	12.262	0.190103
12.263	0.304017	12.264	0.274362	12.263	0.164085	12.263	0.190358
12.264	0.303824	12.265	0.274019	12.264	0.164291	12.264	0.190506
12.265	0.30362	12.266	0.274337	12.265	0.164496	12.265	0.190344
12.266	0.303415	12.266	0.27403	12.266	0.164694	12.266	0.18999
12.267	0.303236	12.267	0.272852	12.267	0.164869	12.267	0.189638
12.267	0.303108	12.268	0.272532	12.267	0.165025	12.267	0.189284
12.268	0.303003	12.269	0.272064	12.268	0.16518	12.268	0.188956
12.269	0.302905	12.27	0.271439	12.269	0.165244	12.269	0.18875
12.27	0.302873	12.271	0.271515	12.27	0.16515	12.27	0.188624
12.271	0.302916	12.271	0.272555	12.271	0.165006	12.271	0.188659
12.272	0.30296	12.272	0.273445	12.272	0.164862	12.272	0.188836
12.272	0.302996	12.273	0.273767	12.272	0.164745	12.272	0.189028
12.273	0.302953	12.274	0.273948	12.273	0.164693	12.273	0.18922
12.274	0.302822	12.275	0.27463	12.274	0.164676	12.274	0.189412
12.275	0.302693	12.276	0.27508	12.275	0.164659	12.275	0.189421
12.276	0.302675	12.276	0.274092	12.276	0.164661	12.276	0.189275
12.277	0.30283	12.277	0.274455	12.277	0.164701	12.277	0.189078
12.277	0.303016	12.278	0.273911	12.277	0.164763	12.277	0.18881
12.278	0.303214	12.279	0.27322	12.278	0.164825	12.278	0.188523
12.279	0.303356	12.28	0.273243	12.279	0.16481	12.279	0.188243
12.28	0.303189	12.281	0.272748	12.28	0.164683	12.28	0.187947
12.281	0.302842	12.281	0.273551	12.281	0.164538	12.281	0.187645
12.281	0.302496	12.282	0.273862	12.282	0.164402	12.282	0.187407
12.282	0.302167	12.283	0.272943	12.282	0.164338	12.282	0.187259
12.283	0.301894	12.284	0.27302	12.283	0.16448	12.283	0.187086
12.284	0.301622	12.285	0.273305	12.284	0.164686	12.284	0.186864
12.285	0.301363	12.286	0.272543	12.285	0.16489	12.285	0.186641
12.286	0.301288	12.286	0.272164	12.286	0.165075	12.286	0.186418
12.286	0.301746	12.287	0.272456	12.287	0.165223	12.287	0.186195
12.287	0.302206	12.288	0.273047	12.287	0.165371	12.287	0.186128
12.288	0.302557	12.289	0.273311	12.288	0.165505	12.288	0.186376
12.289	0.302406	12.29	0.274075	12.289	0.165458	12.289	0.186655
12.29	0.302059	12.291	0.274181	12.29	0.164932	12.29	0.187038
12.291	0.301714	12.291	0.27405	12.291	0.164407	12.291	0.18751
12.291	0.301354	12.292	0.273808	12.292	0.163884	12.292	0.187984
12.292	0.300877	12.293	0.273822	12.292	0.163383	12.292	0.188458
12.293	0.300171	12.294	0.274323	12.293	0.162898	12.293	0.188886
12.294	0.299465	12.295	0.275043	12.294	0.162413	12.294	0.189164
12.295	0.298802	12.295	0.27502	12.295	0.161928	12.295	0.189318
12.296	0.298382	12.296	0.27551	12.296	0.161542	12.296	0.189325
12.296	0.298221	12.297	0.276235	12.296	0.161504	12.297	0.189044
12.297	0.29806	12.298	0.276181	12.297	0.161466	12.297	0.188733
12.298	0.297916	12.299	0.276181	12.298	0.161513	12.298	0.188423
12.299	0.297855	12.3	0.275693	12.299	0.161851	12.299	0.188112
12.3	0.297839	12.3	0.276158	12.3	0.162189	12.3	0.18766
12.301	0.297823	12.301	0.276745	12.301	0.162524	12.301	0.186939
12.301	0.297799	12.302	0.276631	12.301	0.162849	12.302	0.186191
12.302	0.297735	12.303	0.276637	12.302	0.163118	12.302	0.185398
12.303	0.297632	12.304	0.276723	12.303	0.163341	12.303	0.184523
12.304	0.297527	12.305	0.276208	12.304	0.163565	12.304	0.183647
12.305	0.297387	12.305	0.275764	12.305	0.163785	12.305	0.182771
12.306	0.297117	12.306	0.276164	12.306	0.163994	12.306	0.181962
12.306	0.296834	12.307	0.275591	12.306	0.164205	12.307	0.181424
12.307	0.296552	12.308	0.275183	12.307	0.164419	12.307	0.181147
12.308	0.296256	12.309	0.276143	12.308	0.164652	12.308	0.180949
12.309	0.295903	12.31	0.276327	12.309	0.164912	12.309	0.180935
12.31	0.295521	12.31	0.276838	12.31	0.165173	12.31	0.181008
12.311	0.295106	12.311	0.276782	12.311	0.165447	12.311	0.18108
12.311	0.29457	12.312	0.27686	12.311	0.165777	12.312	0.181153
12.312	0.293967	12.313	0.276469	12.312	0.166149	12.312	0.181111
12.313	0.293362	12.314	0.275989	12.313	0.166518	12.313	0.180884
12.314	0.292767	12.315	0.276451	12.314	0.166867	12.314	0.180638
12.315	0.292219	12.315	0.276259	12.315	0.167153	12.315	0.180368
12.316	0.291791	12.316	0.276628	12.316	0.167393	12.316	0.180049
12.316	0.291361	12.317	0.276872	12.316	0.167622	12.317	0.179704
12.317	0.290923	12.318	0.278354	12.317	0.167732	12.317	0.17936
12.318	0.29045	12.319	0.27877	12.318	0.167606	12.318	0.17904
12.319	0.289968	12.32	0.280062	12.319	0.167481	12.319	0.178793
12.32	0.289483	12.32	0.280839	12.32	0.167356	12.32	0.178601
12.321	0.289087	12.321	0.280834	12.321	0.16728	12.321	0.178444
12.321	0.28899	12.322	0.280397	12.321	0.167336	12.322	0.17842
12.322	0.289054	12.323	0.280163	12.322	0.167422	12.322	0.178509
12.323	0.289171	12.324	0.279783	12.323	0.167532	12.323	0.178598
12.324	0.289488	12.325	0.280115	12.324	0.167704	12.324	0.178687
12.325	0.289952	12.325	0.280498	12.325	0.167899	12.325	0.178809
12.326	0.290416	12.326	0.280529	12.326	0.168095	12.326	0.178972
12.326	0.290862	12.327	0.280989	12.326	0.168294	12.327	0.179136
12.327	0.291069	12.328	0.281294	12.327	0.168514	12.327	0.179201
12.328	0.290804	12.329	0.281936	12.328	0.168768	12.328	0.179115
12.329	0.290553	12.33	0.282067	12.329	0.169022	12.329	0.178999
12.33	0.290276	12.33	0.281579	12.33	0.169241	12.33	0.178882
12.331	0.289623	12.331	0.281526	12.331	0.169387	12.331	0.178729
12.331	0.288917	12.332	0.28148	12.331	0.169533	12.332	0.178487
12.332	0.288206	12.333	0.282392	12.332	0.16968	12.332	0.178183
12.333	0.287498	12.334	0.282541	12.333	0.169819	12.333	0.177866
12.334	0.286864	12.335	0.282007	12.334	0.169937	12.334	0.177664
12.335	0.286514	12.335	0.281641	12.335	0.170035	12.335	0.178094
12.336	0.286165	12.336	0.281214	12.336	0.170123	12.336	0.17859
12.336	0.285817	12.337	0.281189	12.336	0.17018	12.337	0.179086
12.337	0.285511	12.338	0.28063	12.337	0.170215	12.337	0.179663
12.338	0.285205	12.339	0.279975	12.338	0.170251	12.338	0.180587
12.339	0.284899	12.34	0.280813	12.339	0.170286	12.339	0.181549
12.34	0.28459	12.34	0.280357	12.34	0.170297	12.34	0.182473
12.341	0.284195	12.341	0.280608	12.341	0.169957	12.341	0.183108
12.341	0.283745	12.342	0.281384	12.341	0.169617	12.342	0.183172
12.342	0.283293	12.343	0.28158	12.342	0.169287	12.342	0.183236
12.343	0.282821	12.344	0.281063	12.343	0.16912	12.343	0.1833
12.344	0.282303	12.345	0.281038	12.344	0.16899	12.344	0.183392
12.345	0.281786	12.345	0.281175	12.345	0.168861	12.345	0.183585
12.346	0.281267	12.346	0.281226	12.346	0.168733	12.346	0.183779
12.346	0.280756	12.347	0.282044	12.346	0.168607	12.346	0.183995
12.347	0.280398	12.348	0.28214	12.347	0.168493	12.347	0.184287
12.348	0.280058	12.349	0.282738	12.348	0.168371	12.348	0.18458
12.349	0.279709	12.35	0.283466	12.349	0.168153	12.349	0.184872
12.35	0.279207	12.35	0.282993	12.35	0.167648	12.35	0.185116
12.35	0.278484	12.351	0.282555	12.351	0.167143	12.351	0.185166
12.351	0.27776	12.352	0.282022	12.351	0.166639	12.351	0.185107
12.352	0.277043	12.353	0.282239	12.352	0.166128	12.352	0.185069
12.353	0.276454	12.354	0.282179	12.353	0.165565	12.353	0.185115
12.354	0.275951	12.355	0.282397	12.354	0.164952	12.354	0.185205
12.355	0.275449	12.355	0.282334	12.355	0.164333	12.355	0.185296
12.355	0.27495	12.356	0.28195	12.356	0.163602	12.356	0.185387
12.356	0.274541	12.357	0.282066	12.356	0.162842	12.356	0.185492
12.357	0.27414	12.358	0.281024	12.357	0.162074	12.357	0.185653
12.358	0.273739	12.359	0.280367	12.358	0.161307	12.358	0.185843
12.359	0.273343	12.36	0.279439	12.359	0.160612	12.359	0.18615
12.36	0.27299	12.36	0.278629	12.36	0.160209	12.36	0.186808
12.36	0.272644	12.361	0.277541	12.361	0.159842	12.361	0.187465
12.361	0.272316	12.362	0.276725	12.361	0.1598	12.361	0.188122
12.362	0.272297	12.363	0.276152	12.362	0.160168	12.362	0.18876
12.363	0.272477	12.364	0.277014	12.363	0.160535	12.363	0.18928
12.364	0.272657	12.365	0.277411	12.364	0.160898	12.364	0.189656
12.365	0.272824	12.365	0.277541	12.365	0.161256	12.365	0.18994
12.365	0.27279	12.366	0.277105	12.365	0.161543	12.366	0.189904
12.366	0.27257	12.367	0.277565	12.366	0.161801	12.366	0.189697
12.367	0.27235	12.368	0.277061	12.367	0.162016	12.367	0.189489
12.368	0.27211	12.369	0.276834	12.368	0.161931	12.368	0.189281
12.369	0.271641	12.37	0.277358	12.369	0.161772	12.369	0.189136
12.37	0.271171	12.37	0.276683	12.37	0.161614	12.37	0.189169
12.37	0.270703	12.371	0.276047	12.37	0.161455	12.371	0.189242
12.371	0.270269	12.372	0.275735	12.371	0.161312	12.371	0.189303
12.372	0.270242	12.373	0.275866	12.372	0.16126	12.372	0.189334
12.373	0.270215	12.374	0.276305	12.373	0.161209	12.373	0.189358
12.374	0.270187	12.375	0.276111	12.374	0.161187	12.374	0.189382
12.375	0.270133	12.375	0.275986	12.375	0.161341	12.375	0.189406
12.375	0.269949	12.376	0.275946	12.375	0.161496	12.376	0.189206
12.376	0.269767	12.377	0.275727	12.376	0.161651	12.376	0.188451
12.377	0.269584	12.378	0.275729	12.377	0.161812	12.377	0.187601
12.378	0.269397	12.379	0.276026	12.378	0.162014	12.378	0.186532
12.379	0.26917	12.38	0.275686	12.379	0.162238	12.379	0.18514
12.38	0.268943	12.38	0.276141	12.38	0.162466	12.38	0.183751
12.38	0.268728	12.381	0.275379	12.38	0.162706	12.381	0.182358
12.381	0.268622	12.382	0.275025	12.381	0.162969	12.381	0.181023
12.382	0.268586	12.383	0.274789	12.382	0.163231	12.382	0.180039
12.383	0.268553	12.384	0.274881	12.383	0.163495	12.383	0.179544
12.384	0.268519	12.385	0.27467	12.384	0.163729	12.384	0.179252
12.385	0.268499	12.385	0.275129	12.385	0.163816	12.385	0.179423
12.385	0.268521	12.386	0.274865	12.385	0.163867	12.386	0.179685
12.386	0.268551	12.387	0.275291	12.386	0.163903	12.386	0.179955
12.387	0.268581	12.388	0.27543	12.387	0.163859	12.387	0.180246
12.388	0.268751	12.389	0.275205	12.388	0.163771	12.388	0.180535
12.389	0.268965	12.389	0.275296	12.389	0.163689	12.389	0.180732
12.39	0.26918	12.39	0.275064	12.39	0.163603	12.39	0.180916
12.39	0.269396	12.391	0.274643	12.39	0.163582	12.391	0.180891
12.391	0.269742	12.392	0.274916	12.391	0.16385	12.391	0.180732
12.392	0.270309	12.393	0.275078	12.392	0.164146	12.392	0.180573
12.393	0.270906	12.394	0.275181	12.393	0.164444	12.393	0.180415
12.394	0.27151	12.394	0.275096	12.394	0.164415	12.394	0.18025
12.395	0.272147	12.395	0.275504	12.395	0.164357	12.395	0.179995
12.395	0.272793	12.396	0.275651	12.395	0.164298	12.396	0.179689
12.396	0.273439	12.397	0.275845	12.396	0.16424	12.396	0.179409
12.397	0.274086	12.398	0.275316	12.397	0.164282	12.397	0.179263
12.398	0.274649	12.399	0.275218	12.398	0.164375	12.398	0.179117
12.399	0.275193	12.399	0.275384	12.399	0.164472	12.399	0.178971
12.4	0.275737	12.4	0.275095	12.4	0.164744	12.4	0.178825
12.4	0.276164	12.401	0.275328	12.4	0.165208	12.401	0.17864
12.401	0.276397	12.402	0.27567	12.401	0.165684	12.401	0.178024
12.402	0.276601	12.403	0.27621	12.402	0.166159	12.402	0.177407
12.403	0.276807	12.404	0.27699	12.403	0.166349	12.403	0.176677
12.404	0.276738	12.404	0.277267	12.404	0.166087	12.404	0.175451
12.405	0.276446	12.405	0.277752	12.405	0.165795	12.405	0.174224
12.405	0.276123	12.406	0.277979	12.405	0.165497	12.406	0.172992
12.406	0.275805	12.407	0.278045	12.406	0.165137	12.406	0.171807
12.407	0.27547	12.408	0.278078	12.407	0.164772	12.407	0.170952
12.408	0.275127	12.409	0.277347	12.408	0.16441	12.408	0.170308
12.409	0.274785	12.409	0.277255	12.409	0.164046	12.409	0.169687
12.41	0.274444	12.41	0.27684	12.41	0.163997	12.41	0.169288
12.41	0.274322	12.411	0.276398	12.41	0.164045	12.411	0.169169
12.411	0.27423	12.412	0.276748	12.411	0.164097	12.411	0.169049
12.412	0.274137	12.413	0.277457	12.412	0.164141	12.412	0.16893
12.413	0.274062	12.414	0.277904	12.413	0.164176	12.413	0.168815
12.414	0.274057	12.414	0.277631	12.414	0.164212	12.414	0.168736
12.414	0.27406	12.415	0.277699	12.415	0.164247	12.415	0.168666
12.415	0.274064	12.416	0.277352	12.415	0.164282	12.416	0.168644
12.416	0.274082	12.417	0.277634	12.416	0.16412	12.416	0.168959
12.417	0.274226	12.418	0.277987	12.417	0.163949	12.417	0.169308
12.418	0.274387	12.419	0.277926	12.418	0.163777	12.418	0.169657
12.419	0.274546	12.419	0.27748	12.419	0.163649	12.419	0.170024
12.419	0.27478	12.42	0.277184	12.42	0.163525	12.42	0.170554
12.42	0.275101	12.421	0.277116	12.42	0.163401	12.421	0.171479
12.421	0.275427	12.422	0.276972	12.421	0.163277	12.421	0.172378
12.422	0.275755	12.423	0.276634	12.422	0.163141	12.422	0.173084
12.423	0.275978	12.424	0.277367	12.423	0.16298	12.423	0.173553
12.424	0.276123	12.424	0.277576	12.424	0.162818	12.424	0.174025
12.424	0.276261	12.425	0.277326	12.425	0.162657	12.425	0.174493
12.425	0.276399	12.426	0.277231	12.425	0.162429	12.425	0.174863
12.426	0.275862	12.427	0.277277	12.426	0.162192	12.426	0.174678
12.427	0.275097	12.428	0.277586	12.427	0.161953	12.427	0.174357
12.428	0.274315	12.429	0.277883	12.428	0.161716	12.428	0.174026
12.429	0.273532	12.429	0.278519	12.429	0.161563	12.429	0.173645
12.429	0.272599	12.43	0.278027	12.43	0.161468	12.43	0.173256
12.43	0.271637	12.431	0.278264	12.43	0.161375	12.43	0.172868
12.431	0.270664	12.432	0.27807	12.431	0.161324	12.431	0.172519
12.432	0.269807	12.433	0.277932	12.432	0.161301	12.432	0.17237
12.433	0.269377	12.434	0.277746	12.433	0.161278	12.433	0.172338
12.434	0.268975	12.434	0.278192	12.434	0.161255	12.434	0.172412
12.434	0.268573	12.435	0.279025	12.434	0.161232	12.435	0.173071
12.435	0.268179	12.436	0.279843	12.435	0.161562	12.435	0.174209
12.436	0.267781	12.437	0.280156	12.436	0.161896	12.436	0.175343
12.437	0.267378	12.438	0.279807	12.437	0.16222	12.437	0.176476
12.438	0.266948	12.439	0.279802	12.438	0.162467	12.438	0.177529
12.439	0.266548	12.439	0.280663	12.439	0.162716	12.439	0.178398
12.439	0.266216	12.44	0.280696	12.439	0.162964	12.44	0.179272
12.44	0.265907	12.441	0.280652	12.44	0.16321	12.44	0.180223
12.441	0.265598	12.442	0.281139	12.441	0.163265	12.441	0.180499
12.442	0.26538	12.443	0.281234	12.442	0.163154	12.442	0.180719
12.443	0.265344	12.444	0.281192	12.443	0.163035	12.443	0.18094
12.444	0.265372	12.444	0.281568	12.444	0.163042	12.444	0.181159
12.444	0.2654	12.445	0.281498	12.444	0.163186	12.445	0.181437
12.445	0.265424	12.446	0.281571	12.445	0.163361	12.445	0.182237
12.446	0.265444	12.447	0.281221	12.446	0.163537	12.446	0.18307
12.447	0.265463	12.448	0.280588	12.447	0.163718	12.447	0.183856
12.448	0.265482	12.449	0.280064	12.448	0.163949	12.448	0.184449
12.449	0.265513	12.449	0.28015	12.449	0.164196	12.449	0.18503
12.449	0.265551	12.45	0.280232	12.449	0.164383	12.45	0.185611
12.45	0.265591	12.451	0.280319	12.45	0.164308	12.45	0.186193
12.451	0.265631	12.452	0.28059	12.451	0.164153	12.451	0.186573
12.452	0.265436	12.453	0.279976	12.452	0.163999	12.452	0.186645
12.453	0.265139	12.454	0.279986	12.453	0.163845	12.453	0.186701
12.454	0.264841	12.454	0.279432	12.454	0.163696	12.454	0.186625
12.454	0.26453	12.455	0.279724	12.454	0.163556	12.455	0.186453
12.455	0.26416	12.456	0.279527	12.455	0.163418	12.455	0.186277
12.456	0.263768	12.457	0.279793	12.456	0.163422	12.456	0.186101
12.457	0.263376	12.458	0.280237	12.457	0.163613	12.457	0.185925
12.458	0.262853	12.459	0.279918	12.458	0.16385	12.458	0.185383
12.459	0.262268	12.459	0.280496	12.459	0.164085	12.459	0.184788
12.459	0.261677	12.46	0.281162	12.459	0.16432	12.46	0.184204
12.46	0.261081	12.461	0.281971	12.46	0.164524	12.46	0.183676
12.461	0.260427	12.462	0.281181	12.461	0.164712	12.461	0.183146
12.462	0.259692	12.463	0.281899	12.462	0.164901	12.462	0.182616
12.463	0.258929	12.464	0.282276	12.463	0.164962	12.463	0.182087
12.464	0.258199	12.464	0.282478	12.464	0.164955	12.464	0.181738
12.464	0.257547	12.465	0.282634	12.464	0.164939	12.465	0.181661
12.465	0.256916	12.466	0.283259	12.465	0.164923	12.465	0.181589
12.466	0.256287	12.467	0.283299	12.466	0.164907	12.466	0.181783
12.467	0.255657	12.468	0.282767	12.467	0.164944	12.467	0.182244
12.468	0.255568	12.469	0.281894	12.468	0.165003	12.468	0.182706
12.469	0.255809	12.469	0.281587	12.469	0.16509	12.469	0.183175
12.469	0.256097	12.47	0.281099	12.469	0.165251	12.47	0.183641
12.47	0.2564	12.471	0.281165	12.47	0.16543	12.47	0.184165
12.471	0.256713	12.472	0.281839	12.471	0.165607	12.471	0.184696
12.472	0.25703	12.473	0.281805	12.472	0.165786	12.472	0.185221
12.473	0.257346	12.474	0.281742	12.473	0.165929	12.473	0.185549
12.474	0.257577	12.474	0.28182	12.474	0.166043	12.474	0.185794
12.474	0.257443	12.475	0.282001	12.474	0.16615	12.475	0.186037
12.475	0.257194	12.476	0.281761	12.475	0.166256	12.475	0.186261
12.476	0.257041	12.477	0.281322	12.476	0.166361	12.476	0.185902
12.477	0.257064	12.478	0.280573	12.477	0.166466	12.477	0.184973
12.478	0.257133	12.479	0.280086	12.478	0.166571	12.478	0.184054
12.478	0.257202	12.479	0.279914	12.479	0.166683	12.479	0.183154
12.479	0.257271	12.48	0.279874	12.479	0.16686	12.48	0.182404
12.48	0.257288	12.481	0.280232	12.48	0.167049	12.48	0.181654
12.481	0.257235	12.482	0.280582	12.481	0.167163	12.481	0.180902
12.482	0.257166	12.483	0.281125	12.482	0.167209	12.482	0.180193
12.483	0.25664	12.483	0.281192	12.483	0.167245	12.483	0.180197
12.483	0.255778	12.484	0.28126	12.484	0.16728	12.484	0.180201
12.484	0.254857	12.485	0.281831	12.484	0.167315	12.485	0.180213
12.485	0.253937	12.486	0.281708	12.485	0.167196	12.485	0.180356
12.486	0.253019	12.487	0.282105	12.486	0.166944	12.486	0.180621
12.487	0.252103	12.488	0.282788	12.487	0.166674	12.487	0.180887
12.488	0.251191	12.488	0.282809	12.488	0.166485	12.488	0.181156
12.488	0.250417	12.489	0.282596	12.489	0.166324	12.489	0.181486
12.489	0.250145	12.49	0.282978	12.489	0.166165	12.49	0.182004
12.49	0.250021	12.491	0.283076	12.49	0.166005	12.49	0.182523
12.491	0.249891	12.492	0.283212	12.491	0.165913	12.491	0.183021
12.492	0.249754	12.493	0.283559	12.492	0.166107	12.492	0.183362
12.493	0.249615	12.493	0.283825	12.493	0.166349	12.493	0.183619
12.493	0.24965	12.494	0.284234	12.494	0.166584	12.494	0.183892
12.494	0.249848	12.495	0.284184	12.494	0.166793	12.495	0.184176
12.495	0.250011	12.496	0.284365	12.495	0.166984	12.495	0.184573
12.496	0.250105	12.497	0.28428	12.496	0.167175	12.496	0.185073
12.497	0.250165	12.498	0.284469	12.497	0.167378	12.497	0.18559
12.498	0.250226	12.498	0.284321	12.498	0.16748	12.498	0.186134
12.498	0.250287	12.499	0.284342	12.499	0.167395	12.499	0.186783
12.499	0.250443	12.5	0.284388	12.499	0.167234	12.5	0.187453
12.5	0.250695	12.501	0.283827	12.5	0.167099	12.5	0.188128
12.501	0.25092	12.502	0.283983	12.501	0.166989	12.501	0.188789
12.502	0.250977	12.503	0.284427	12.502	0.166883	12.502	0.189402
12.503	0.250911	12.503	0.285128	12.503	0.166777	12.503	0.190003
12.503	0.250845	12.504	0.285117	12.503	0.166672	12.504	0.19061
12.504	0.250778	12.505	0.284963	12.504	0.166665	12.505	0.191069
12.505	0.250691	12.506	0.285487	12.505	0.166747	12.505	0.191356
12.506	0.250535	12.507	0.285634	12.506	0.166846	12.506	0.191616
12.507	0.250337	12.508	0.285069	12.507	0.166599	12.507	0.191876
12.508	0.250238	12.508	0.285469	12.508	0.166127	12.508	0.19191
12.508	0.250321	12.509	0.286394	12.508	0.165653	12.509	0.191677
12.509	0.250487	12.51	0.28745	12.509	0.16518	12.509	0.1914
12.51	0.250654	12.511	0.287807	12.51	0.164684	12.51	0.191124
12.511	0.250821	12.512	0.287919	12.511	0.164126	12.511	0.19088
12.512	0.250977	12.513	0.287062	12.512	0.163535	12.512	0.190709
12.513	0.251121	12.513	0.286416	12.513	0.162945	12.513	0.19055
12.513	0.251278	12.514	0.286131	12.513	0.162642	12.514	0.190391
12.514	0.251519	12.515	0.286499	12.514	0.162516	12.514	0.190406
12.515	0.251817	12.516	0.286796	12.515	0.162391	12.515	0.190523
12.516	0.252113	12.517	0.287102	12.516	0.162266	12.516	0.190651
12.517	0.25241	12.518	0.287534	12.517	0.162141	12.517	0.190779
12.518	0.252637	12.518	0.287539	12.518	0.162018	12.518	0.190839
12.518	0.252699	12.519	0.287842	12.518	0.161895	12.519	0.19082
12.519	0.252679	12.52	0.288373	12.519	0.161878	12.519	0.190791
12.52	0.252605	12.521	0.289104	12.52	0.162168	12.52	0.190746
12.521	0.252476	12.522	0.289538	12.521	0.162601	12.521	0.190561
12.522	0.252338	12.523	0.28905	12.522	0.163034	12.522	0.190358
12.523	0.252199	12.523	0.288854	12.523	0.163526	12.523	0.190154
12.523	0.252061	12.524	0.288814	12.523	0.164092	12.524	0.19001
12.524	0.252267	12.525	0.288872	12.524	0.164678	12.524	0.190114
12.525	0.252873	12.526	0.289047	12.525	0.165267	12.525	0.190249
12.526	0.253603	12.527	0.288847	12.526	0.165755	12.526	0.190383
12.527	0.254365	12.528	0.288639	12.527	0.166145	12.527	0.190401
12.528	0.25514	12.528	0.288347	12.528	0.166512	12.528	0.190287
12.528	0.255917	12.529	0.287947	12.528	0.166881	12.529	0.19016
12.529	0.256694	12.53	0.287807	12.529	0.167182	12.529	0.190033
12.53	0.257378	12.531	0.287774	12.53	0.16744	12.53	0.189715
12.531	0.257631	12.532	0.287685	12.531	0.167693	12.531	0.189088
12.532	0.257634	12.533	0.287973	12.532	0.167948	12.532	0.188425
12.533	0.257689	12.533	0.287991	12.533	0.168066	12.533	0.187768
12.533	0.257778	12.534	0.287756	12.533	0.167797	12.534	0.187238
12.534	0.257867	12.535	0.287747	12.534	0.16737	12.534	0.186805
12.535	0.257955	12.536	0.287977	12.535	0.166948	12.535	0.186379
12.536	0.258044	12.537	0.288018	12.536	0.166542	12.536	0.185954
12.537	0.258176	12.538	0.288155	12.537	0.166144	12.537	0.185558
12.538	0.258376	12.538	0.288278	12.538	0.165746	12.538	0.185439
12.538	0.258672	12.539	0.288648	12.538	0.165349	12.539	0.185339
12.539	0.259176	12.54	0.28876	12.539	0.164985	12.539	0.185211
12.54	0.259786	12.541	0.288472	12.54	0.164668	12.54	0.184966
12.541	0.260396	12.542	0.288139	12.541	0.164366	12.541	0.184713
12.542	0.260997	12.543	0.28806	12.542	0.164034	12.542	0.18446
12.542	0.2616	12.543	0.288097	12.543	0.163682	12.543	0.184206
12.543	0.262319	12.544	0.287697	12.543	0.163325	12.544	0.183532
12.544	0.263184	12.545	0.287669	12.544	0.162969	12.544	0.182845
12.545	0.263961	12.546	0.287283	12.545	0.162613	12.545	0.182207
12.546	0.264485	12.547	0.28695	12.546	0.162429	12.546	0.181715
12.547	0.265007	12.548	0.287	12.547	0.162341	12.547	0.181339
12.547	0.26553	12.548	0.286788	12.548	0.162262	12.548	0.18099
12.548	0.266054	12.549	0.286847	12.548	0.162534	12.549	0.180637
12.549	0.266512	12.55	0.287132	12.549	0.162975	12.549	0.180275
12.55	0.266786	12.551	0.286657	12.55	0.163436	12.55	0.179906
12.551	0.266841	12.552	0.286327	12.551	0.163924	12.551	0.179535
12.552	0.266562	12.553	0.286074	12.552	0.164387	12.552	0.179163
12.552	0.266016	12.553	0.286022	12.553	0.16475	12.553	0.178767
12.553	0.265469	12.554	0.286469	12.553	0.165028	12.554	0.178303
12.554	0.264923	12.555	0.28688	12.554	0.165305	12.554	0.177814
12.555	0.264365	12.556	0.286569	12.555	0.165378	12.555	0.177327
12.556	0.263738	12.557	0.286377	12.556	0.165189	12.556	0.177016
12.557	0.263036	12.558	0.286606	12.557	0.165001	12.557	0.17678
12.557	0.262351	12.558	0.286451	12.558	0.164813	12.558	0.176543
12.558	0.261688	12.559	0.285964	12.558	0.164701	12.559	0.176306
12.559	0.261025	12.56	0.286254	12.559	0.16469	12.559	0.176126
12.56	0.260361	12.561	0.286393	12.56	0.164689	12.56	0.176025
12.561	0.259696	12.562	0.286747	12.561	0.164613	12.561	0.175946
12.562	0.259066	12.563	0.286599	12.562	0.164268	12.562	0.175854
12.562	0.258505	12.563	0.286447	12.563	0.163711	12.563	0.175704
12.563	0.258036	12.564	0.287185	12.563	0.163154	12.564	0.175534
12.564	0.257807	12.565	0.287591	12.564	0.162597	12.564	0.175364
12.565	0.257761	12.566	0.287968	12.565	0.162073	12.565	0.175145
12.566	0.257714	12.567	0.28811	12.566	0.161587	12.566	0.17471
12.567	0.257668	12.568	0.287948	12.567	0.161099	12.567	0.174201
12.567	0.257609	12.568	0.287962	12.568	0.160682	12.568	0.173692
12.568	0.257517	12.569	0.288547	12.568	0.160379	12.569	0.173171
12.569	0.257407	12.57	0.288867	12.569	0.160112	12.569	0.172634
12.57	0.257357	12.571	0.288685	12.57	0.159845	12.57	0.172088
12.571	0.257457	12.572	0.288775	12.571	0.159562	12.571	0.17154
12.572	0.257646	12.573	0.289153	12.572	0.159219	12.572	0.171153
[truncated: 4,125 more rows]

## Sheet: Fig. 4g
	FL			ΔTail			+GIPC1			+Tom1			+Dab2			+CLCa			+Ub
[truncated: 1 more rows]

[truncated: 7 more sheets: Fig. 4h, Supplementary Fig. 1a, Supplementary Fig. 9d, Supplementary Fig. 9e, Supplementary Fig.9f, Supplementary Fig. 11a, Supplementary Fig.11b]
